# Supplementary material for: Characterization and Genome Analysis of Cladobotryum mycophilum, the Causal Agent of Cobweb Disease of Morchella sextelata in China
Source: J Fungi (Basel). 2023 Mar 27;9(4):411. doi: 10.3390/jof9040411 (PMC10145569; doi:10.3390/jof9040411)
Supplement: Supplementary file 1 [file jof-09-00411-s001.zip › Supplementary Files/Table S1.xlsx]

## Sheet: Sheet1
Table S1. Genome features and backgroud information of Cladobotryum mycophilum and other representative fungi analyzed in this study.
Species	Taxonomy family	Sequencing technology	Assembled size (Mb)	Scaffolds(total)	Scaffold N50 (Mbp)	G + C content (%)	protein-coding genes	Source	Reference
Cladobotryum mycophilum	Hypocreaceae	PacBio	38.56	10	5.42	47.84	8482	JGI	This study
Hypomyces rosellus	Hypocreaceae	PacBio	36.69	8	4.76	48.2	9548	JGI	1
Cladobotryum protrusum	Hypocreaceae	PacBio	39.09	18	4.74	47.84	11033	JGI	2
Hypomyces perniciosus	Hypocreaceae	PacBio	41.97	23	4.86	44.39	10077	JGI	3
Trichoderma longibrachiatum	Hypocreaceae	Illumina	32.24	130	1.61	52.8	10934	JGI	4
Trichoderma virens	Hypocreaceae	Sanger	39.02	93	1.84	49.2	12406	JGI	5
Trichoderma reesei	Hypocreaceae	Sanger	33.39	77	1.22	52.8	9115	JGI	6
Neurospora crassa	Hypocreaceae		41.1	21	6.08	48.23	10812	JGI	7
Magnaporthe grisea	Clavicipitaceae	Sanger; 454	40.3	7		51.6	11109	JGI	8
Magnaporthe oryzae	Pyriculariaceae	454 FLX pyrosequencing	37.2	2300	0.058	51.76	11440	JGI	9
Fusarium solani	Nectriaceae	unknown	51.22	17	6.52	47.6		JGI	10
Fusarium oxysporum	Nectriaceae	PacBio	48.59	15	4.29	47.54	14472	JGI	11
Tolypocladium inflatum	Ophiocordycipitaceae	454; Illumina GAII	30.35	194	0.405	58	9998	JGI	12
Clonostachys rosea	Bionectriaceae	Illumina HiSeq	58.3	595	0.79	49.65	14268	JGI	13
JGI= Joint Genome Institute
*All protein-coding genes used in this study, with the exception of Escovopsis weberi, were downloaded from through JGI Genome portal; however, not all genomes were sequenced by JGI.
1	Xu, R.; Liu, X.; Peng, B.; et al. Genomic Features of Cladobotryum dendroides, Which Causes Cobweb Disease in Edible Mushrooms, and Identification of Genes Related to Pathogenicity and Mycoparasitism. Pathogens 2020, 9, 232, doi:10.3390/pathogens9030232.
2	Sossah, F.L.; Liu, Z.; Yang, C.; et al. Genome Sequencing of Cladobotryum protrusum Provides Insights into the Evolution and Pathogenic Mechanisms of the Cobweb Disease Pathogen on Cultivated Mushroom. Genes 2019, 10, 124, doi:10.3390/genes10020124.
3	Li, D.; Sossah, F.L.; Sun, L.; Fu, Y.; Li, Y. Genome Analysis of Hypomyces perniciosus, the Causal Agent of Wet Bubble Disease of Button Mushroom (Agaricus bisporus). Genes 2019, 10, 417, doi:10.3390/genes10060417.
4	Druzhinina, I.S., et al., 2018. Massive lateral transfer of genes encoding plant cell wall-degrading enzymes to the mycoparasitic fungus Trichoderma from its plant-associated hosts. PLOS Genetics 2018, 14, e1007322, doi:10.1371/journal.pgen.1007322.
5	Kubicek, C.P. et al., 2011. Comparative genome sequence analysis underscores mycoparasitism as the ancestral life style of Trichoderma. Genome Biology 2011, 12, R40, doi:10.1186/gb-2011-12-4-r40.
6	Martinez D, et al., 2008. Genome sequencing and analysis of the biomass-degrading fungus Trichoderma reesei (syn. Hypocrea jecorina) Nat Biotechnol. 2008;26(5):553–560. doi: 10.1038/nbt1403.
7	Galagan, J.E.; Calvo, S.E.; Borkovich, K.A.; et al. The Genome Sequence of the Filamentous Fungus Neurospora crassa. Nature 2003, 422, 859–868, doi:10.1038/nature01554.
8	Dean, R.A.; Talbot, N.J.; Ebbole, D.J.; et al. The Genome Sequence of the Rice Blast Fungus Magnaporthe grisea. Nature 2005, 434, 980–986, doi:10.1038/nature03449.
9	Ray, S.; Singh, P.K.; Gupta, D.K.; et al. Analysis of Magnaporthe oryzae Genome Reveals a Fungal Effector, Which Is Able to Induce Resistance Response in Transgenic Rice Line Containing Resistance Gene, Pi54. Front. Plant Sci. 2016, 7, doi:10.3389/fpls.2016.01140.
10	Francis Michel Martin et al. https://genome.jgi.doe.gov/portal/FussolStandDraft_3/FussolStandDraft_3.info.html
11	Warmington, R.J.; Kay, W.; Jeffries, A.; et al. High-Quality Draft Genome Sequence of the Causal Agent of the Current Panama Disease Epidemic. Microbiol. Resour. Announc. 2019, 8, e00904-19, doi:10.1128/MRA.00904-19.
12	Bushley KE., et al., 2013. The genome of tolypocladium inflatum: evolution, organization, and expression of the cyclosporin biosynthetic gene cluster. PLoS Genet. 2013 Jun;9(6):e1003496. doi: 10.1371/journal.pgen.1003496.
13	Karlsson, M. et al., 2015. Insights on the Evolution of Mycoparasitism from the Genome of Clonostachys rosea. Genome Biology and Evolution 2015, 7, 465-480, doi:10.1093/gbe/evu292.
