# Supplementary material for: Characterization and Genome Analysis of Cladobotryum mycophilum, the Causal Agent of Cobweb Disease of Morchella sextelata in China
Source: J Fungi (Basel). 2023 Mar 27;9(4):411. doi: 10.3390/jof9040411 (PMC10145569; doi:10.3390/jof9040411)
Supplement: Supplementary file 1 [file jof-09-00411-s001.zip › Supplementary Files/Table S2.xls]

## Sheet: Table S2
Table S2: The Number of Genes Predicted by GO database in the Genome of Cladobotryum mycophilum BIWN07
Gene_id	GO_number	GO_id; GO_description; GO_class
A0003	4	GO:0016021; integral to membrane; cellular_component	GO:0006481; C-terminal protein methylation; biological_process	GO:0016020; membrane; cellular_component	GO:0004671; protein C-terminal S-isoprenylcysteine carboxyl O-methyltransferase activity; molecular_function
A0004	3	GO:0050660; flavin adenine dinucleotide binding; molecular_function	GO:0016491; oxidoreductase activity; molecular_function	GO:0055114; oxidation-reduction process; biological_process
A0005	6	GO:0055085; transmembrane transport; biological_process	GO:0006810; transport; biological_process	GO:0016020; membrane; cellular_component	GO:0016021; integral to membrane; cellular_component	GO:0022857; transmembrane transporter activity; molecular_function	GO:0005215; NA
A0009	2	GO:0016787; hydrolase activity; molecular_function	GO:0005515; protein binding; molecular_function
A0010	3	GO:0004672; protein kinase activity; molecular_function	GO:0006468; protein phosphorylation; biological_process	GO:0005524; ATP binding; molecular_function
A0012	1	GO:0005515; protein binding; molecular_function
A0013	4	GO:0003746; translation elongation factor activity; molecular_function	GO:0005515; protein binding; molecular_function	GO:0006414; translational elongation; biological_process	GO:0005853; eukaryotic translation elongation factor 1 complex; cellular_component
A0014	1	GO:0005509; calcium ion binding; molecular_function
A0015	3	GO:0006412; translation; biological_process	GO:0005840; ribosome; cellular_component	GO:0003735; structural constituent of ribosome; molecular_function
A0016	5	GO:0005975; carbohydrate metabolic process; biological_process	GO:0007165; signal transduction; biological_process	GO:0005509; calcium ion binding; molecular_function	GO:0005578; proteinaceous extracellular matrix; cellular_component	GO:0004553; hydrolase activity, hydrolyzing O-glycosyl compounds; molecular_function
A0019	1	GO:0005515; protein binding; molecular_function
A0021	3	GO:0004672; protein kinase activity; molecular_function	GO:0006468; protein phosphorylation; biological_process	GO:0005524; ATP binding; molecular_function
A0022	2	GO:0006520; cellular amino acid metabolic process; biological_process	GO:0005515; protein binding; molecular_function
A0023	4	GO:0004221; ubiquitin thiolesterase activity; molecular_function	GO:0007165; signal transduction; biological_process	GO:0006511; ubiquitin-dependent protein catabolic process; biological_process	GO:0005515; protein binding; molecular_function
A0024	1	GO:0005524; ATP binding; molecular_function
A0026	16	GO:0016887; ATPase activity; molecular_function	GO:0006576; cellular biogenic amine metabolic process; biological_process	GO:0006355; regulation of transcription, DNA-dependent; biological_process	GO:0005524; ATP binding; molecular_function	GO:0016020; membrane; cellular_component	GO:0016817; hydrolase activity, acting on acid anhydrides; molecular_function	GO:0003723; RNA binding; molecular_function	GO:0003924; GTPase activity; molecular_function	GO:0003724; RNA helicase activity; molecular_function	GO:0005525; GTP binding; molecular_function	GO:0007264; small GTPase mediated signal transduction; biological_process	GO:0008134; transcription factor binding; molecular_function	GO:0005886; plasma membrane; cellular_component	GO:0006810; transport; biological_process	GO:0007049; cell cycle; biological_process	GO:0005622; intracellular; cellular_component
A0027	3	GO:0032040; small-subunit processome; cellular_component	GO:0006364; rRNA processing; biological_process	GO:0005515; protein binding; molecular_function
A0028	4	GO:0016491; oxidoreductase activity; molecular_function	GO:0006631; fatty acid metabolic process; biological_process	GO:0003857; 3-hydroxyacyl-CoA dehydrogenase activity; molecular_function	GO:0055114; oxidation-reduction process; biological_process
A0029	2	GO:0006334; nucleosome assembly; biological_process	GO:0005634; nucleus; cellular_component
A0030	3	GO:0005186; pheromone activity; molecular_function	GO:0005507; copper ion binding; molecular_function	GO:0055070; copper ion homeostasis; biological_process
A0031	10	GO:0004832; valine-tRNA ligase activity; molecular_function	GO:0005524; ATP binding; molecular_function	GO:0000166; nucleotide binding; molecular_function	GO:0019898; extrinsic to membrane; cellular_component	GO:0000917; barrier septum formation; biological_process	GO:0043093; cytokinesis by binary fission; biological_process	GO:0006438; valyl-tRNA aminoacylation; biological_process	GO:0005737; cytoplasm; cellular_component	GO:0008092; cytoskeletal protein binding; molecular_function	GO:0007049; cell cycle; biological_process
A0032	5	GO:0046872; metal ion binding; molecular_function	GO:0016791; phosphatase activity; molecular_function	GO:0008484; sulfuric ester hydrolase activity; molecular_function	GO:0003824; NA	GO:0008152; NA
A0033	3	GO:0008616; queuosine biosynthetic process; biological_process	GO:0006400; tRNA modification; biological_process	GO:0008479; queuine tRNA-ribosyltransferase activity; molecular_function
A0035	1	GO:0016787; hydrolase activity; molecular_function
A0037	3	GO:0000226; microtubule cytoskeleton organization; biological_process	GO:0000922; spindle pole; cellular_component	GO:0005815; microtubule organizing center; cellular_component
A0038	3	GO:0006486; protein glycosylation; biological_process	GO:0016020; membrane; cellular_component	GO:0000030; mannosyltransferase activity; molecular_function
A0039	4	GO:0008270; zinc ion binding; molecular_function	GO:0005634; nucleus; cellular_component	GO:0006351; transcription, DNA-dependent; biological_process	GO:0003677; DNA binding; molecular_function
A0041	3	GO:0005634; nucleus; cellular_component	GO:0045893; positive regulation of transcription, DNA-dependent; biological_process	GO:0003677; DNA binding; molecular_function
A0042	3	GO:0055114; oxidation-reduction process; biological_process	GO:0004489; methylenetetrahydrofolate reductase (NADPH) activity; molecular_function	GO:0006555; methionine metabolic process; biological_process
A0043	5	GO:0002161; aminoacyl-tRNA editing activity; molecular_function	GO:0006418; tRNA aminoacylation for protein translation; biological_process	GO:0000166; nucleotide binding; molecular_function	GO:0005524; ATP binding; molecular_function	GO:0004812; aminoacyl-tRNA ligase activity; molecular_function
A0045	1	GO:0016021; integral to membrane; cellular_component
A0047	1	GO:0005515; protein binding; molecular_function
A0048	1	GO:0005509; calcium ion binding; molecular_function
A0049	2	GO:0005634; nucleus; cellular_component	GO:0019031; viral envelope; cellular_component
A0050	4	GO:0008270; zinc ion binding; molecular_function	GO:0006355; regulation of transcription, DNA-dependent; biological_process	GO:0005634; nucleus; cellular_component	GO:0000981; sequence-specific DNA binding RNA polymerase II transcription factor activity; molecular_function
A0051	3	GO:0016021; integral to membrane; cellular_component	GO:0022857; transmembrane transporter activity; molecular_function	GO:0055085; transmembrane transport; biological_process
A0052	4	GO:0016788; hydrolase activity, acting on ester bonds; molecular_function	GO:0009058; biosynthetic process; biological_process	GO:0008152; NA	GO:0016787; hydrolase activity; molecular_function
A0053	3	GO:0008484; sulfuric ester hydrolase activity; molecular_function	GO:0003824; NA	GO:0008152; NA
A0055	4	GO:0005666; DNA-directed RNA polymerase III complex; cellular_component	GO:0003899; DNA-directed RNA polymerase activity; molecular_function	GO:0003677; DNA binding; molecular_function	GO:0006383; transcription from RNA polymerase III promoter; biological_process
A0058	3	GO:0006260; DNA replication; biological_process	GO:0005634; nucleus; cellular_component	GO:0003677; DNA binding; molecular_function
A0059	11	GO:0008565; protein transporter activity; molecular_function	GO:0030117; membrane coat; cellular_component	GO:0006886; intracellular protein transport; biological_process	GO:0005737; cytoplasm; cellular_component	GO:0005634; nucleus; cellular_component	GO:0016820; hydrolase activity, acting on acid anhydrides, catalyzing transmembrane movement of substances; molecular_function	GO:0006606; protein import into nucleus; biological_process	GO:0005515; protein binding; molecular_function	GO:0015991; ATP hydrolysis coupled proton transport; biological_process	GO:0016192; vesicle-mediated transport; biological_process	GO:0000221; vacuolar proton-transporting V-type ATPase, V1 domain; cellular_component
A0061	5	GO:0003676; nucleic acid binding; molecular_function	GO:0008026; ATP-dependent helicase activity; molecular_function	GO:0004386; helicase activity; molecular_function	GO:0005515; protein binding; molecular_function	GO:0005524; ATP binding; molecular_function
A0063	1	GO:0003677; DNA binding; molecular_function
A0064	7	GO:0015078; hydrogen ion transmembrane transporter activity; molecular_function	GO:0033179; proton-transporting V-type ATPase, V0 domain; cellular_component	GO:0003777; microtubule motor activity; molecular_function	GO:0015991; ATP hydrolysis coupled proton transport; biological_process	GO:0005524; ATP binding; molecular_function	GO:0008017; microtubule binding; molecular_function	GO:0007018; microtubule-based movement; biological_process
A0065	4	GO:0006413; translational initiation; biological_process	GO:0005737; cytoplasm; cellular_component	GO:0003723; RNA binding; molecular_function	GO:0003743; translation initiation factor activity; molecular_function
A0067	1	GO:0016787; hydrolase activity; molecular_function
A0069	1	GO:0046854; phosphatidylinositol phosphorylation; biological_process
A0070	3	GO:0006270; DNA-dependent DNA replication initiation; biological_process	GO:0005634; nucleus; cellular_component	GO:0008270; zinc ion binding; molecular_function
A0071	5	GO:0008152; NA	GO:0003951; NAD+ kinase activity; molecular_function	GO:0004143; diacylglycerol kinase activity; molecular_function	GO:0007205; activation of protein kinase C activity by G-protein coupled receptor protein signaling pathway; biological_process	GO:0006741; NADP biosynthetic process; biological_process
A0072	4	GO:0016125; sterol metabolic process; biological_process	GO:0016021; integral to membrane; cellular_component	GO:0005783; endoplasmic reticulum; cellular_component	GO:0047750; cholestenol delta-isomerase activity; molecular_function
A0074	2	GO:0003824; NA	GO:0016020; membrane; cellular_component
A0075	2	GO:0005515; protein binding; molecular_function	GO:0008270; zinc ion binding; molecular_function
A0076	1	GO:0003677; DNA binding; molecular_function
A0077	3	GO:0016021; integral to membrane; cellular_component	GO:0005219; ryanodine-sensitive calcium-release channel activity; molecular_function	GO:0006874; cellular calcium ion homeostasis; biological_process
A0078	7	GO:0005634; nucleus; cellular_component	GO:0005672; transcription factor TFIIA complex; cellular_component	GO:0008270; zinc ion binding; molecular_function	GO:0000124; SAGA complex; cellular_component	GO:0006367; transcription initiation from RNA polymerase II promoter; biological_process	GO:0006270; DNA-dependent DNA replication initiation; biological_process	GO:0003712; transcription cofactor activity; molecular_function
A0079	2	GO:0016020; membrane; cellular_component	GO:0008270; zinc ion binding; molecular_function
A0082	4	GO:0006979; response to oxidative stress; biological_process	GO:0055114; oxidation-reduction process; biological_process	GO:0020037; heme binding; molecular_function	GO:0004601; peroxidase activity; molecular_function
A0085	3	GO:0006260; DNA replication; biological_process	GO:0003677; DNA binding; molecular_function	GO:0003887; DNA-directed DNA polymerase activity; molecular_function
A0086	9	GO:0006576; cellular biogenic amine metabolic process; biological_process	GO:0016887; ATPase activity; molecular_function	GO:0005525; GTP binding; molecular_function	GO:0007264; small GTPase mediated signal transduction; biological_process	GO:0016301; kinase activity; molecular_function	GO:0005524; ATP binding; molecular_function	GO:0006614; SRP-dependent cotranslational protein targeting to membrane; biological_process	GO:0005622; intracellular; cellular_component	GO:0003924; GTPase activity; molecular_function
A0088	6	GO:0006886; intracellular protein transport; biological_process	GO:0046961; proton-transporting ATPase activity, rotational mechanism; molecular_function	GO:0008536; Ran GTPase binding; molecular_function	GO:0000221; vacuolar proton-transporting V-type ATPase, V1 domain; cellular_component	GO:0005515; protein binding; molecular_function	GO:0015991; ATP hydrolysis coupled proton transport; biological_process
A0090	5	GO:0015684; ferrous iron transport; biological_process	GO:0015093; ferrous iron transmembrane transporter activity; molecular_function	GO:0016021; integral to membrane; cellular_component	GO:0005525; GTP binding; molecular_function	GO:0003924; GTPase activity; molecular_function
A0091	10	GO:0008831; dTDP-4-dehydrorhamnose reductase activity; molecular_function	GO:0044237; cellular metabolic process; biological_process	GO:0003854; 3-beta-hydroxy-delta5-steroid dehydrogenase activity; molecular_function	GO:0045226; extracellular polysaccharide biosynthetic process; biological_process	GO:0006694; steroid biosynthetic process; biological_process	GO:0003824; NA	GO:0016616; oxidoreductase activity, acting on the CH-OH group of donors, NAD or NADP as acceptor; molecular_function	GO:0050662; coenzyme binding; molecular_function	GO:0055114; oxidation-reduction process; biological_process	GO:0009058; biosynthetic process; biological_process
A0092	2	GO:0003824; NA	GO:0008152; NA
A0093	3	GO:0055085; transmembrane transport; biological_process	GO:0016021; integral to membrane; cellular_component	GO:0022857; transmembrane transporter activity; molecular_function
A0096	3	GO:0005524; ATP binding; molecular_function	GO:0006468; protein phosphorylation; biological_process	GO:0004672; protein kinase activity; molecular_function
A0099	6	GO:0019354; siroheme biosynthetic process; biological_process	GO:0006779; porphyrin biosynthetic process; biological_process	GO:0016491; oxidoreductase activity; molecular_function	GO:0006520; cellular amino acid metabolic process; biological_process	GO:0043115; precorrin-2 dehydrogenase activity; molecular_function	GO:0055114; oxidation-reduction process; biological_process
A0102	1	GO:0005515; protein binding; molecular_function
A0103	5	GO:0004842; ubiquitin-protein ligase activity; molecular_function	GO:0008270; zinc ion binding; molecular_function	GO:0046872; metal ion binding; molecular_function	GO:0005680; anaphase-promoting complex; cellular_component	GO:0005515; protein binding; molecular_function
A0104	9	GO:0045454; cell redox homeostasis; biological_process	GO:0016209; NA	GO:0005788; endoplasmic reticulum lumen; cellular_component	GO:0009306; protein secretion; biological_process	GO:0015035; protein disulfide oxidoreductase activity; molecular_function	GO:0055114; oxidation-reduction process; biological_process	GO:0016491; oxidoreductase activity; molecular_function	GO:0009055; NA	GO:0005783; endoplasmic reticulum; cellular_component
A0105	2	GO:0003924; GTPase activity; molecular_function	GO:0005525; GTP binding; molecular_function
A0107	3	GO:0005840; ribosome; cellular_component	GO:0003735; structural constituent of ribosome; molecular_function	GO:0006412; translation; biological_process
A0109	3	GO:0051287; NAD binding; molecular_function	GO:0004471; malate dehydrogenase (decarboxylating) activity; molecular_function	GO:0055114; oxidation-reduction process; biological_process
A0110	6	GO:0005634; nucleus; cellular_component	GO:0006355; regulation of transcription, DNA-dependent; biological_process	GO:0006351; transcription, DNA-dependent; biological_process	GO:0008270; zinc ion binding; molecular_function	GO:0003677; DNA binding; molecular_function	GO:0000981; sequence-specific DNA binding RNA polymerase II transcription factor activity; molecular_function
A0111	1	GO:0007050; cell cycle arrest; biological_process
A0112	3	GO:0004719; protein-L-isoaspartate (D-aspartate) O-methyltransferase activity; molecular_function	GO:0016740; transferase activity; molecular_function	GO:0006464; protein modification process; biological_process
A0115	6	GO:0005783; endoplasmic reticulum; cellular_component	GO:0015093; ferrous iron transmembrane transporter activity; molecular_function	GO:0015684; ferrous iron transport; biological_process	GO:0016021; integral to membrane; cellular_component	GO:0005525; GTP binding; molecular_function	GO:0003924; GTPase activity; molecular_function
A0119	5	GO:0003723; RNA binding; molecular_function	GO:0005219; ryanodine-sensitive calcium-release channel activity; molecular_function	GO:0006874; cellular calcium ion homeostasis; biological_process	GO:0016021; integral to membrane; cellular_component	GO:0006396; RNA processing; biological_process
A0121	2	GO:0016810; hydrolase activity, acting on carbon-nitrogen (but not peptide) bonds; molecular_function	GO:0006807; nitrogen compound metabolic process; biological_process
A0123	15	GO:0016851; magnesium chelatase activity; molecular_function	GO:0003676; nucleic acid binding; molecular_function	GO:0009360; DNA polymerase III complex; cellular_component	GO:0008026; ATP-dependent helicase activity; molecular_function	GO:0005524; ATP binding; molecular_function	GO:0098519; NA	GO:0003677; DNA binding; molecular_function	GO:0015995; chlorophyll biosynthetic process; biological_process	GO:0006260; DNA replication; biological_process	GO:0006281; DNA repair; biological_process	GO:0006310; DNA recombination; biological_process	GO:0016887; ATPase activity; molecular_function	GO:0003887; DNA-directed DNA polymerase activity; molecular_function	GO:0015979; photosynthesis; biological_process	GO:0009378; four-way junction helicase activity; molecular_function
A0124	5	GO:0032040; small-subunit processome; cellular_component	GO:0005634; nucleus; cellular_component	GO:0006351; transcription, DNA-dependent; biological_process	GO:0008270; zinc ion binding; molecular_function	GO:0003677; DNA binding; molecular_function
A0125	1	GO:0005576; NA
A0127	5	GO:0055085; transmembrane transport; biological_process	GO:0006810; transport; biological_process	GO:0016020; membrane; cellular_component	GO:0005215; NA	GO:0016021; integral to membrane; cellular_component
A0128	2	GO:0009055; NA	GO:0008121; ubiquinol-cytochrome-c reductase activity; molecular_function
A0130	2	GO:0004371; glycerone kinase activity; molecular_function	GO:0006071; glycerol metabolic process; biological_process
A0133	9	GO:0003924; GTPase activity; molecular_function	GO:0006810; transport; biological_process	GO:0055085; transmembrane transport; biological_process	GO:0016887; ATPase activity; molecular_function	GO:0005525; GTP binding; molecular_function	GO:0016021; integral to membrane; cellular_component	GO:0016301; kinase activity; molecular_function	GO:0005524; ATP binding; molecular_function	GO:0042626; ATPase activity, coupled to transmembrane movement of substances; molecular_function
A0134	2	GO:0003723; RNA binding; molecular_function	GO:0000178; exosome (RNase complex); cellular_component
A0135	9	GO:0016021; integral to membrane; cellular_component	GO:0005198; NA	GO:0000776; kinetochore; cellular_component	GO:0019064; viral envelope fusion with host membrane; biological_process	GO:0019069; viral capsid assembly; biological_process	GO:0019031; viral envelope; cellular_component	GO:0051382; kinetochore assembly; biological_process	GO:0006810; transport; biological_process	GO:0071203; WASH complex; cellular_component
A0136	3	GO:0019028; viral capsid; cellular_component	GO:0008144; drug binding; molecular_function	GO:0005515; protein binding; molecular_function
A0137	1	GO:0006396; RNA processing; biological_process
A0139	3	GO:0009396; folic acid-containing compound biosynthetic process; biological_process	GO:0016070; RNA metabolic process; biological_process	GO:0003848; 2-amino-4-hydroxy-6-hydroxymethyldihydropteridine diphosphokinase activity; molecular_function
A0140	6	GO:0004672; protein kinase activity; molecular_function	GO:0016773; phosphotransferase activity, alcohol group as acceptor; molecular_function	GO:0016020; membrane; cellular_component	GO:0009103; lipopolysaccharide biosynthetic process; biological_process	GO:0006468; protein phosphorylation; biological_process	GO:0005524; ATP binding; molecular_function
A0141	3	GO:0005524; ATP binding; molecular_function	GO:0006000; fructose metabolic process; biological_process	GO:0003873; 6-phosphofructo-2-kinase activity; molecular_function
A0142	2	GO:0005741; mitochondrial outer membrane; cellular_component	GO:0055085; transmembrane transport; biological_process
A0143	3	GO:0004221; ubiquitin thiolesterase activity; molecular_function	GO:0007165; signal transduction; biological_process	GO:0006511; ubiquitin-dependent protein catabolic process; biological_process
A0144	3	GO:0003735; structural constituent of ribosome; molecular_function	GO:0005840; ribosome; cellular_component	GO:0006412; translation; biological_process
A0145	1	GO:0005515; protein binding; molecular_function
A0149	1	GO:0005515; protein binding; molecular_function
A0150	1	GO:0046872; metal ion binding; molecular_function
A0152	1	GO:0003676; nucleic acid binding; molecular_function
A0154	3	GO:0016592; mediator complex; cellular_component	GO:0001104; RNA polymerase II transcription cofactor activity; molecular_function	GO:0006357; regulation of transcription from RNA polymerase II promoter; biological_process
A0155	3	GO:0004672; protein kinase activity; molecular_function	GO:0005524; ATP binding; molecular_function	GO:0006468; protein phosphorylation; biological_process
A0158	4	GO:0009116; nucleoside metabolic process; biological_process	GO:0003824; NA	GO:0098519; NA	GO:0005524; ATP binding; molecular_function
A0160	2	GO:0004129; cytochrome-c oxidase activity; molecular_function	GO:0005743; mitochondrial inner membrane; cellular_component
A0161	1	GO:0016021; integral to membrane; cellular_component
A0164	3	GO:0009058; biosynthetic process; biological_process	GO:0004373; glycogen (starch) synthase activity; molecular_function	GO:0005978; glycogen biosynthetic process; biological_process
A0165	1	GO:0005515; protein binding; molecular_function
A0166	3	GO:0006139; nucleobase, nucleoside, nucleotide and nucleic acid metabolic process; biological_process	GO:0008408; 3'-5' exonuclease activity; molecular_function	GO:0003676; nucleic acid binding; molecular_function
A0168	2	GO:0046983; protein dimerization activity; molecular_function	GO:0006351; transcription, DNA-dependent; biological_process
A0169	2	GO:0006508; proteolysis; biological_process	GO:0004252; serine-type endopeptidase activity; molecular_function
A0170	14	GO:0006508; proteolysis; biological_process	GO:0009378; four-way junction helicase activity; molecular_function	GO:0015979; photosynthesis; biological_process	GO:0004222; metalloendopeptidase activity; molecular_function	GO:0016851; magnesium chelatase activity; molecular_function	GO:0005524; ATP binding; molecular_function	GO:0016301; kinase activity; molecular_function	GO:0003678; DNA helicase activity; molecular_function	GO:0015995; chlorophyll biosynthetic process; biological_process	GO:0008270; zinc ion binding; molecular_function	GO:0006281; DNA repair; biological_process	GO:0006310; DNA recombination; biological_process	GO:0016887; ATPase activity; molecular_function	GO:0016021; integral to membrane; cellular_component
A0171	2	GO:0016021; integral to membrane; cellular_component	GO:0006820; anion transport; biological_process
A0173	4	GO:0055114; oxidation-reduction process; biological_process	GO:0003857; 3-hydroxyacyl-CoA dehydrogenase activity; molecular_function	GO:0006631; fatty acid metabolic process; biological_process	GO:0016491; oxidoreductase activity; molecular_function
A0174	4	GO:0006355; regulation of transcription, DNA-dependent; biological_process	GO:0003700; sequence-specific DNA binding transcription factor activity; molecular_function	GO:0003677; DNA binding; molecular_function	GO:0043565; sequence-specific DNA binding; molecular_function
A0175	3	GO:0006357; regulation of transcription from RNA polymerase II promoter; biological_process	GO:0001104; RNA polymerase II transcription cofactor activity; molecular_function	GO:0016592; mediator complex; cellular_component
A0176	6	GO:0008270; zinc ion binding; molecular_function	GO:0006355; regulation of transcription, DNA-dependent; biological_process	GO:0006351; transcription, DNA-dependent; biological_process	GO:0005634; nucleus; cellular_component	GO:0000981; sequence-specific DNA binding RNA polymerase II transcription factor activity; molecular_function	GO:0003677; DNA binding; molecular_function
A0177	10	GO:0046677; response to antibiotic; biological_process	GO:0005634; nucleus; cellular_component	GO:0007050; cell cycle arrest; biological_process	GO:0016021; integral to membrane; cellular_component	GO:0009288; bacterial-type flagellum; cellular_component	GO:0033179; proton-transporting V-type ATPase, V0 domain; cellular_component	GO:0008855; exodeoxyribonuclease VII activity; molecular_function	GO:0015078; hydrogen ion transmembrane transporter activity; molecular_function	GO:0015991; ATP hydrolysis coupled proton transport; biological_process	GO:0007155; cell adhesion; biological_process
A0179	2	GO:0008152; NA	GO:0003824; NA
A0180	4	GO:0005506; iron ion binding; molecular_function	GO:0020037; heme binding; molecular_function	GO:0016705; oxidoreductase activity, acting on paired donors, with incorporation or reduction of molecular oxygen; molecular_function	GO:0055114; oxidation-reduction process; biological_process
A0181	6	GO:0003677; DNA binding; molecular_function	GO:0005524; ATP binding; molecular_function	GO:0016787; hydrolase activity; molecular_function	GO:0003676; nucleic acid binding; molecular_function	GO:0004386; helicase activity; molecular_function	GO:0008026; ATP-dependent helicase activity; molecular_function
A0182	3	GO:0005839; proteasome core complex; cellular_component	GO:0004298; threonine-type endopeptidase activity; molecular_function	GO:0051603; proteolysis involved in cellular protein catabolic process; biological_process
A0183	5	GO:0015385; sodium:hydrogen antiporter activity; molecular_function	GO:0005515; protein binding; molecular_function	GO:0019031; viral envelope; cellular_component	GO:0016020; membrane; cellular_component	GO:0006814; sodium ion transport; biological_process
A0184	4	GO:0016021; integral to membrane; cellular_component	GO:0005787; signal peptidase complex; cellular_component	GO:0006465; signal peptide processing; biological_process	GO:0008233; peptidase activity; molecular_function
A0185	3	GO:0004527; exonuclease activity; molecular_function	GO:0005622; intracellular; cellular_component	GO:0003676; nucleic acid binding; molecular_function
A0186	1	GO:0005515; protein binding; molecular_function
A0188	2	GO:0008270; zinc ion binding; molecular_function	GO:0003676; nucleic acid binding; molecular_function
A0189	1	GO:0016021; integral to membrane; cellular_component
A0190	6	GO:0009103; lipopolysaccharide biosynthetic process; biological_process	GO:0016020; membrane; cellular_component	GO:0005524; ATP binding; molecular_function	GO:0006468; protein phosphorylation; biological_process	GO:0004672; protein kinase activity; molecular_function	GO:0016773; phosphotransferase activity, alcohol group as acceptor; molecular_function
A0191	9	GO:0016491; oxidoreductase activity; molecular_function	GO:0004315; 3-oxoacyl-[acyl-carrier-protein] synthase activity; molecular_function	GO:0006633; fatty acid biosynthetic process; biological_process	GO:0008270; zinc ion binding; molecular_function	GO:0070176; DRM complex; cellular_component	GO:0007049; cell cycle; biological_process	GO:0055114; oxidation-reduction process; biological_process	GO:0006351; transcription, DNA-dependent; biological_process	GO:0008152; NA
A0192	2	GO:0008152; NA	GO:0016787; hydrolase activity; molecular_function
A0194	4	GO:0006413; translational initiation; biological_process	GO:0005737; cytoplasm; cellular_component	GO:0003723; RNA binding; molecular_function	GO:0003743; translation initiation factor activity; molecular_function
A0195	3	GO:0008270; zinc ion binding; molecular_function	GO:0004221; ubiquitin thiolesterase activity; molecular_function	GO:0006511; ubiquitin-dependent protein catabolic process; biological_process
A0196	3	GO:0006364; rRNA processing; biological_process	GO:0005515; protein binding; molecular_function	GO:0032040; small-subunit processome; cellular_component
A0198	10	GO:0015979; photosynthesis; biological_process	GO:0008080; N-acetyltransferase activity; molecular_function	GO:0006355; regulation of transcription, DNA-dependent; biological_process	GO:0006260; DNA replication; biological_process	GO:0016887; ATPase activity; molecular_function	GO:0008134; transcription factor binding; molecular_function	GO:0015995; chlorophyll biosynthetic process; biological_process	GO:0005524; ATP binding; molecular_function	GO:0003677; DNA binding; molecular_function	GO:0016851; magnesium chelatase activity; molecular_function
A0199	1	GO:0042147; retrograde transport, endosome to Golgi; biological_process
A0202	6	GO:0008236; serine-type peptidase activity; molecular_function	GO:0004177; aminopeptidase activity; molecular_function	GO:0047746; chlorophyllase activity; molecular_function	GO:0016787; hydrolase activity; molecular_function	GO:0015996; chlorophyll catabolic process; biological_process	GO:0006508; proteolysis; biological_process
A0203	2	GO:0030071; regulation of mitotic metaphase/anaphase transition; biological_process	GO:0005680; anaphase-promoting complex; cellular_component
A0204	1	GO:0008299; isoprenoid biosynthetic process; biological_process
A0206	10	GO:0016616; oxidoreductase activity, acting on the CH-OH group of donors, NAD or NADP as acceptor; molecular_function	GO:0003824; NA	GO:0006694; steroid biosynthetic process; biological_process	GO:0009058; biosynthetic process; biological_process	GO:0050662; coenzyme binding; molecular_function	GO:0055114; oxidation-reduction process; biological_process	GO:0008831; dTDP-4-dehydrorhamnose reductase activity; molecular_function	GO:0044237; cellular metabolic process; biological_process	GO:0045226; extracellular polysaccharide biosynthetic process; biological_process	GO:0003854; 3-beta-hydroxy-delta5-steroid dehydrogenase activity; molecular_function
A0208	3	GO:0003677; DNA binding; molecular_function	GO:0003887; DNA-directed DNA polymerase activity; molecular_function	GO:0006260; DNA replication; biological_process
A0209	2	GO:0008152; NA	GO:0003824; NA
A0211	3	GO:0006071; glycerol metabolic process; biological_process	GO:0004371; glycerone kinase activity; molecular_function	GO:0003968; RNA-directed RNA polymerase activity; molecular_function
A0213	4	GO:0005506; iron ion binding; molecular_function	GO:0020037; heme binding; molecular_function	GO:0016705; oxidoreductase activity, acting on paired donors, with incorporation or reduction of molecular oxygen; molecular_function	GO:0055114; oxidation-reduction process; biological_process
A0216	5	GO:0006310; DNA recombination; biological_process	GO:0006281; DNA repair; biological_process	GO:0003677; DNA binding; molecular_function	GO:0005524; ATP binding; molecular_function	GO:0003910; DNA ligase (ATP) activity; molecular_function
A0217	3	GO:0055114; oxidation-reduction process; biological_process	GO:0016706; oxidoreductase activity, acting on paired donors, with incorporation or reduction of molecular oxygen, 2-oxoglutarate as one donor, and incorporation of one atom each of oxygen into both donors; molecular_function	GO:0016491; oxidoreductase activity; molecular_function
A0218	2	GO:0006281; DNA repair; biological_process	GO:0004518; nuclease activity; molecular_function
A0220	2	GO:0003723; RNA binding; molecular_function	GO:0004540; ribonuclease activity; molecular_function
A0221	2	GO:0005643; nuclear pore; cellular_component	GO:0016973; poly(A)+ mRNA export from nucleus; biological_process
A0222	11	GO:0051082; unfolded protein binding; molecular_function	GO:0008134; transcription factor binding; molecular_function	GO:0005874; microtubule; cellular_component	GO:0048193; Golgi vesicle transport; biological_process	GO:0016020; membrane; cellular_component	GO:0016459; myosin complex; cellular_component	GO:0045502; dynein binding; molecular_function	GO:0003774; motor activity; molecular_function	GO:0007021; tubulin complex assembly; biological_process	GO:0042803; protein homodimerization activity; molecular_function	GO:0005515; protein binding; molecular_function
A0224	2	GO:0005524; ATP binding; molecular_function	GO:0016887; ATPase activity; molecular_function
A0225	5	GO:0003824; NA	GO:0016491; oxidoreductase activity; molecular_function	GO:0044237; cellular metabolic process; biological_process	GO:0050662; coenzyme binding; molecular_function	GO:0008152; NA
A0227	3	GO:0015992; proton transport; biological_process	GO:0005524; ATP binding; molecular_function	GO:0046034; ATP metabolic process; biological_process
A0228	1	GO:0016787; hydrolase activity; molecular_function
A0230	4	GO:0006904; vesicle docking involved in exocytosis; biological_process	GO:0000145; exocyst; cellular_component	GO:0017119; Golgi transport complex; cellular_component	GO:0015031; protein transport; biological_process
A0231	3	GO:0045893; positive regulation of transcription, DNA-dependent; biological_process	GO:0005634; nucleus; cellular_component	GO:0008270; zinc ion binding; molecular_function
A0234	2	GO:0016773; phosphotransferase activity, alcohol group as acceptor; molecular_function	GO:0005515; protein binding; molecular_function
A0235	2	GO:0008152; NA	GO:0003824; NA
A0236	6	GO:0008762; UDP-N-acetylmuramate dehydrogenase activity; molecular_function	GO:0055114; oxidation-reduction process; biological_process	GO:0019139; cytokinin dehydrogenase activity; molecular_function	GO:0009690; cytokinin metabolic process; biological_process	GO:0050660; flavin adenine dinucleotide binding; molecular_function	GO:0016491; oxidoreductase activity; molecular_function
A0238	2	GO:0005515; protein binding; molecular_function	GO:0042802; identical protein binding; molecular_function
A0239	6	GO:0000105; histidine biosynthetic process; biological_process	GO:0000287; magnesium ion binding; molecular_function	GO:0009307; DNA restriction-modification system; biological_process	GO:0003677; DNA binding; molecular_function	GO:0009036; Type II site-specific deoxyribonuclease activity; molecular_function	GO:0004424; imidazoleglycerol-phosphate dehydratase activity; molecular_function
A0240	2	GO:0006526; arginine biosynthetic process; biological_process	GO:0004358; glutamate N-acetyltransferase activity; molecular_function
A0241	1	GO:0044237; cellular metabolic process; biological_process
A0243	3	GO:0046983; protein dimerization activity; molecular_function	GO:0046914; transition metal ion binding; molecular_function	GO:0006355; regulation of transcription, DNA-dependent; biological_process
A0245	3	GO:0006357; regulation of transcription from RNA polymerase II promoter; biological_process	GO:0001104; RNA polymerase II transcription cofactor activity; molecular_function	GO:0016592; mediator complex; cellular_component
A0246	12	GO:0007059; chromosome segregation; biological_process	GO:0051301; cell division; biological_process	GO:0007049; cell cycle; biological_process	GO:0006810; transport; biological_process	GO:0016021; integral to membrane; cellular_component	GO:0003676; nucleic acid binding; molecular_function	GO:0004386; helicase activity; molecular_function	GO:0008026; ATP-dependent helicase activity; molecular_function	GO:0005524; ATP binding; molecular_function	GO:0003677; DNA binding; molecular_function	GO:0000166; nucleotide binding; molecular_function	GO:0070526; threonylcarbamoyladenosine biosynthetic process; biological_process
A0247	2	GO:0008152; NA	GO:0016491; oxidoreductase activity; molecular_function
A0248	3	GO:0097197; NA	GO:0016021; integral to membrane; cellular_component	GO:0001772; immunological synapse; cellular_component
A0249	2	GO:0055085; transmembrane transport; biological_process	GO:0016021; integral to membrane; cellular_component
A0251	4	GO:0030170; pyridoxal phosphate binding; molecular_function	GO:0016829; lyase activity; molecular_function	GO:0006520; cellular amino acid metabolic process; biological_process	GO:0009058; biosynthetic process; biological_process
A0252	2	GO:0016798; hydrolase activity, acting on glycosyl bonds; molecular_function	GO:0016020; membrane; cellular_component
A0254	2	GO:0012506; vesicle membrane; cellular_component	GO:0005198; NA
A0255	4	GO:0004553; hydrolase activity, hydrolyzing O-glycosyl compounds; molecular_function	GO:0008061; chitin binding; molecular_function	GO:0016998; cell wall macromolecule catabolic process; biological_process	GO:0005975; carbohydrate metabolic process; biological_process
A0258	2	GO:0008152; NA	GO:0003824; NA
A0259	4	GO:0006418; tRNA aminoacylation for protein translation; biological_process	GO:0004812; aminoacyl-tRNA ligase activity; molecular_function	GO:0000166; nucleotide binding; molecular_function	GO:0005524; ATP binding; molecular_function
A0260	3	GO:0016021; integral to membrane; cellular_component	GO:0016020; membrane; cellular_component	GO:0055085; transmembrane transport; biological_process
A0261	5	GO:0016020; membrane; cellular_component	GO:0006810; transport; biological_process	GO:0015171; amino acid transmembrane transporter activity; molecular_function	GO:0055085; transmembrane transport; biological_process	GO:0003333; amino acid transmembrane transport; biological_process
A0262	2	GO:0008080; N-acetyltransferase activity; molecular_function	GO:0016747; transferase activity, transferring acyl groups other than amino-acyl groups; molecular_function
A0264	4	GO:0005634; nucleus; cellular_component	GO:0006355; regulation of transcription, DNA-dependent; biological_process	GO:0008270; zinc ion binding; molecular_function	GO:0000981; sequence-specific DNA binding RNA polymerase II transcription factor activity; molecular_function
A0265	5	GO:0003964; RNA-directed DNA polymerase activity; molecular_function	GO:0007338; single fertilization; biological_process	GO:0015074; DNA integration; biological_process	GO:0003723; RNA binding; molecular_function	GO:0006278; RNA-dependent DNA replication; biological_process
A0266	3	GO:0055114; oxidation-reduction process; biological_process	GO:0016491; oxidoreductase activity; molecular_function	GO:0016706; oxidoreductase activity, acting on paired donors, with incorporation or reduction of molecular oxygen, 2-oxoglutarate as one donor, and incorporation of one atom each of oxygen into both donors; molecular_function
A0267	4	GO:0016491; oxidoreductase activity; molecular_function	GO:0050660; flavin adenine dinucleotide binding; molecular_function	GO:0055114; oxidation-reduction process; biological_process	GO:0008762; UDP-N-acetylmuramate dehydrogenase activity; molecular_function
A0268	2	GO:0004553; hydrolase activity, hydrolyzing O-glycosyl compounds; molecular_function	GO:0005975; carbohydrate metabolic process; biological_process
A0269	1	GO:0016787; hydrolase activity; molecular_function
A0271	2	GO:0005975; carbohydrate metabolic process; biological_process	GO:0004553; hydrolase activity, hydrolyzing O-glycosyl compounds; molecular_function
A0273	2	GO:0008810; cellulase activity; molecular_function	GO:0000272; polysaccharide catabolic process; biological_process
A0274	10	GO:0003824; NA	GO:0006694; steroid biosynthetic process; biological_process	GO:0016616; oxidoreductase activity, acting on the CH-OH group of donors, NAD or NADP as acceptor; molecular_function	GO:0050662; coenzyme binding; molecular_function	GO:0055114; oxidation-reduction process; biological_process	GO:0009058; biosynthetic process; biological_process	GO:0008831; dTDP-4-dehydrorhamnose reductase activity; molecular_function	GO:0044237; cellular metabolic process; biological_process	GO:0003854; 3-beta-hydroxy-delta5-steroid dehydrogenase activity; molecular_function	GO:0045226; extracellular polysaccharide biosynthetic process; biological_process
A0275	7	GO:0016747; transferase activity, transferring acyl groups other than amino-acyl groups; molecular_function	GO:0005515; protein binding; molecular_function	GO:0016491; oxidoreductase activity; molecular_function	GO:0008270; zinc ion binding; molecular_function	GO:0055114; oxidation-reduction process; biological_process	GO:0008168; methyltransferase activity; molecular_function	GO:0008152; NA
A0277	3	GO:0046872; metal ion binding; molecular_function	GO:0005524; ATP binding; molecular_function	GO:0008716; D-alanine-D-alanine ligase activity; molecular_function
A0278	4	GO:0005506; iron ion binding; molecular_function	GO:0055114; oxidation-reduction process; biological_process	GO:0020037; heme binding; molecular_function	GO:0016705; oxidoreductase activity, acting on paired donors, with incorporation or reduction of molecular oxygen; molecular_function
A0279	2	GO:0006582; melanin metabolic process; biological_process	GO:0030411; scytalone dehydratase activity; molecular_function
A0281	8	GO:0044237; cellular metabolic process; biological_process	GO:0016491; oxidoreductase activity; molecular_function	GO:0009396; folic acid-containing compound biosynthetic process; biological_process	GO:0004488; methylenetetrahydrofolate dehydrogenase (NADP+) activity; molecular_function	GO:0003824; NA	GO:0008152; NA	GO:0055114; oxidation-reduction process; biological_process	GO:0050662; coenzyme binding; molecular_function
A0282	2	GO:0008152; NA	GO:0016747; transferase activity, transferring acyl groups other than amino-acyl groups; molecular_function
A0284	4	GO:0050660; flavin adenine dinucleotide binding; molecular_function	GO:0016491; oxidoreductase activity; molecular_function	GO:0055114; oxidation-reduction process; biological_process	GO:0008762; UDP-N-acetylmuramate dehydrogenase activity; molecular_function
A0285	3	GO:0008270; zinc ion binding; molecular_function	GO:0055114; oxidation-reduction process; biological_process	GO:0016491; oxidoreductase activity; molecular_function
A0286	3	GO:0016491; oxidoreductase activity; molecular_function	GO:0016706; oxidoreductase activity, acting on paired donors, with incorporation or reduction of molecular oxygen, 2-oxoglutarate as one donor, and incorporation of one atom each of oxygen into both donors; molecular_function	GO:0055114; oxidation-reduction process; biological_process
A0287	1	GO:0008270; zinc ion binding; molecular_function
A0288	2	GO:0016788; hydrolase activity, acting on ester bonds; molecular_function	GO:0016881; acid-amino acid ligase activity; molecular_function
A0289	1	GO:0016787; hydrolase activity; molecular_function
A0290	2	GO:0030145; manganese ion binding; molecular_function	GO:0016787; hydrolase activity; molecular_function
A0291	3	GO:0006621; protein retention in ER lumen; biological_process	GO:0046923; ER retention sequence binding; molecular_function	GO:0016021; integral to membrane; cellular_component
A0292	2	GO:0055085; transmembrane transport; biological_process	GO:0016021; integral to membrane; cellular_component
A0294	4	GO:0005506; iron ion binding; molecular_function	GO:0055114; oxidation-reduction process; biological_process	GO:0020037; heme binding; molecular_function	GO:0016705; oxidoreductase activity, acting on paired donors, with incorporation or reduction of molecular oxygen; molecular_function
A0295	5	GO:0050660; flavin adenine dinucleotide binding; molecular_function	GO:0016614; oxidoreductase activity, acting on CH-OH group of donors; molecular_function	GO:0016117; carotenoid biosynthetic process; biological_process	GO:0016705; oxidoreductase activity, acting on paired donors, with incorporation or reduction of molecular oxygen; molecular_function	GO:0055114; oxidation-reduction process; biological_process
A0296	3	GO:0006164; purine nucleotide biosynthetic process; biological_process	GO:0004019; adenylosuccinate synthase activity; molecular_function	GO:0005525; GTP binding; molecular_function
A0297	4	GO:0006400; tRNA modification; biological_process	GO:0008152; NA	GO:0008168; methyltransferase activity; molecular_function	GO:0008176; tRNA (guanine-N7-)-methyltransferase activity; molecular_function
A0300	1	GO:0016787; hydrolase activity; molecular_function
A0301	7	GO:0003857; 3-hydroxyacyl-CoA dehydrogenase activity; molecular_function	GO:0048037; cofactor binding; molecular_function	GO:0008152; NA	GO:0055114; oxidation-reduction process; biological_process	GO:0016491; oxidoreductase activity; molecular_function	GO:0016616; oxidoreductase activity, acting on the CH-OH group of donors, NAD or NADP as acceptor; molecular_function	GO:0006631; fatty acid metabolic process; biological_process
A0302	3	GO:0005634; nucleus; cellular_component	GO:0006352; transcription initiation, DNA-dependent; biological_process	GO:0005669; transcription factor TFIID complex; cellular_component
A0303	3	GO:0016491; oxidoreductase activity; molecular_function	GO:0005506; iron ion binding; molecular_function	GO:0055114; oxidation-reduction process; biological_process
A0304	2	GO:0004221; ubiquitin thiolesterase activity; molecular_function	GO:0006511; ubiquitin-dependent protein catabolic process; biological_process
A0305	1	GO:0016020; membrane; cellular_component
A0308	2	GO:0051536; iron-sulfur cluster binding; molecular_function	GO:0009055; NA
A0310	3	GO:0016787; hydrolase activity; molecular_function	GO:0006508; proteolysis; biological_process	GO:0008236; serine-type peptidase activity; molecular_function
A0312	4	GO:0016021; integral to membrane; cellular_component	GO:0000398; nuclear mRNA splicing, via spliceosome; biological_process	GO:0005681; spliceosomal complex; cellular_component	GO:0006810; transport; biological_process
A0314	5	GO:0009214; cyclic nucleotide catabolic process; biological_process	GO:0016021; integral to membrane; cellular_component	GO:0004113; 2',3'-cyclic-nucleotide 3'-phosphodiesterase activity; molecular_function	GO:0016020; membrane; cellular_component	GO:0016192; vesicle-mediated transport; biological_process
A0316	6	GO:0016021; integral to membrane; cellular_component	GO:0005634; nucleus; cellular_component	GO:0006260; DNA replication; biological_process	GO:0005381; iron ion transmembrane transporter activity; molecular_function	GO:0000808; origin recognition complex; cellular_component	GO:0034755; iron ion transmembrane transport; biological_process
A0317	2	GO:0003677; DNA binding; molecular_function	GO:0006952; defense response; biological_process
A0318	6	GO:0005634; nucleus; cellular_component	GO:0006874; cellular calcium ion homeostasis; biological_process	GO:0005219; ryanodine-sensitive calcium-release channel activity; molecular_function	GO:0006260; DNA replication; biological_process	GO:0016021; integral to membrane; cellular_component	GO:0006270; DNA-dependent DNA replication initiation; biological_process
A0319	5	GO:0003333; amino acid transmembrane transport; biological_process	GO:0015171; amino acid transmembrane transporter activity; molecular_function	GO:0016020; membrane; cellular_component	GO:0006810; transport; biological_process	GO:0055085; transmembrane transport; biological_process
A0320	7	GO:0004616; phosphogluconate dehydrogenase (decarboxylating) activity; molecular_function	GO:0016616; oxidoreductase activity, acting on the CH-OH group of donors, NAD or NADP as acceptor; molecular_function	GO:0006098; pentose-phosphate shunt; biological_process	GO:0051287; NAD binding; molecular_function	GO:0048037; cofactor binding; molecular_function	GO:0008152; NA	GO:0055114; oxidation-reduction process; biological_process
A0322	3	GO:0008270; zinc ion binding; molecular_function	GO:0004177; aminopeptidase activity; molecular_function	GO:0006508; proteolysis; biological_process
A0323	1	GO:0016021; integral to membrane; cellular_component
A0324	6	GO:0009405; pathogenesis; biological_process	GO:0003723; RNA binding; molecular_function	GO:0003724; RNA helicase activity; molecular_function	GO:0044179; hemolysis in other organism; biological_process	GO:0005524; ATP binding; molecular_function	GO:0098519; NA
A0327	1	GO:0005179; hormone activity; molecular_function
A0329	1	GO:0016020; membrane; cellular_component
A0330	11	GO:0055085; transmembrane transport; biological_process	GO:0005622; intracellular; cellular_component	GO:0003924; GTPase activity; molecular_function	GO:0006810; transport; biological_process	GO:0042626; ATPase activity, coupled to transmembrane movement of substances; molecular_function	GO:0005524; ATP binding; molecular_function	GO:0006576; cellular biogenic amine metabolic process; biological_process	GO:0016887; ATPase activity; molecular_function	GO:0007264; small GTPase mediated signal transduction; biological_process	GO:0016021; integral to membrane; cellular_component	GO:0005525; GTP binding; molecular_function
A0332	3	GO:0055085; transmembrane transport; biological_process	GO:0022857; transmembrane transporter activity; molecular_function	GO:0016021; integral to membrane; cellular_component
A0333	2	GO:0005215; NA	GO:0006810; transport; biological_process
A0334	4	GO:0016021; integral to membrane; cellular_component	GO:0006810; transport; biological_process	GO:0016020; membrane; cellular_component	GO:0055085; transmembrane transport; biological_process
A0335	2	GO:0016021; integral to membrane; cellular_component	GO:0055085; transmembrane transport; biological_process
A0337	3	GO:0055114; oxidation-reduction process; biological_process	GO:0004392; heme oxygenase (decyclizing) activity; molecular_function	GO:0006788; heme oxidation; biological_process
A0338	1	GO:0005515; protein binding; molecular_function
A0341	4	GO:0000981; sequence-specific DNA binding RNA polymerase II transcription factor activity; molecular_function	GO:0008270; zinc ion binding; molecular_function	GO:0006355; regulation of transcription, DNA-dependent; biological_process	GO:0005634; nucleus; cellular_component
A0342	2	GO:0004190; aspartic-type endopeptidase activity; molecular_function	GO:0006508; proteolysis; biological_process
A0343	5	GO:0015991; ATP hydrolysis coupled proton transport; biological_process	GO:0016820; hydrolase activity, acting on acid anhydrides, catalyzing transmembrane movement of substances; molecular_function	GO:0000075; cell cycle checkpoint; biological_process	GO:0033178; proton-transporting two-sector ATPase complex, catalytic domain; cellular_component	GO:0005634; nucleus; cellular_component
A0344	5	GO:0055114; oxidation-reduction process; biological_process	GO:0006979; response to oxidative stress; biological_process	GO:0004602; glutathione peroxidase activity; molecular_function	GO:0016209; NA	GO:0016491; oxidoreductase activity; molecular_function
A0345	8	GO:0006099; tricarboxylic acid cycle; biological_process	GO:0050151; oleate hydratase activity; molecular_function	GO:0008924; malate dehydrogenase (quinone) activity; molecular_function	GO:0050660; flavin adenine dinucleotide binding; molecular_function	GO:0016491; oxidoreductase activity; molecular_function	GO:0055114; oxidation-reduction process; biological_process	GO:0016614; oxidoreductase activity, acting on CH-OH group of donors; molecular_function	GO:0006631; fatty acid metabolic process; biological_process
A0347	3	GO:0055114; oxidation-reduction process; biological_process	GO:0016706; oxidoreductase activity, acting on paired donors, with incorporation or reduction of molecular oxygen, 2-oxoglutarate as one donor, and incorporation of one atom each of oxygen into both donors; molecular_function	GO:0016491; oxidoreductase activity; molecular_function
A0348	1	GO:0016020; membrane; cellular_component
A0349	3	GO:0055085; transmembrane transport; biological_process	GO:0016021; integral to membrane; cellular_component	GO:0022857; transmembrane transporter activity; molecular_function
A0350	2	GO:0016829; lyase activity; molecular_function	GO:0008152; NA
A0351	4	GO:0016763; transferase activity, transferring pentosyl groups; molecular_function	GO:0016491; oxidoreductase activity; molecular_function	GO:0055114; oxidation-reduction process; biological_process	GO:0048037; cofactor binding; molecular_function
A0352	1	GO:0005515; protein binding; molecular_function
A0354	1	GO:0005388; calcium-transporting ATPase activity; molecular_function
A0355	2	GO:0005515; protein binding; molecular_function	GO:0016881; acid-amino acid ligase activity; molecular_function
A0356	3	GO:0004672; protein kinase activity; molecular_function	GO:0005524; ATP binding; molecular_function	GO:0006468; protein phosphorylation; biological_process
A0357	5	GO:0016151; nickel ion binding; molecular_function	GO:0005737; cytoplasm; cellular_component	GO:0006807; nitrogen compound metabolic process; biological_process	GO:0016032; NA	GO:0016020; membrane; cellular_component
A0359	2	GO:0003676; nucleic acid binding; molecular_function	GO:0046872; metal ion binding; molecular_function
A0360	9	GO:0005524; ATP binding; molecular_function	GO:0003677; DNA binding; molecular_function	GO:0015684; ferrous iron transport; biological_process	GO:0015093; ferrous iron transmembrane transporter activity; molecular_function	GO:0008270; zinc ion binding; molecular_function	GO:0006260; DNA replication; biological_process	GO:0005525; GTP binding; molecular_function	GO:0016021; integral to membrane; cellular_component	GO:0003924; GTPase activity; molecular_function
A0362	6	GO:0008152; NA	GO:0055114; oxidation-reduction process; biological_process	GO:0050660; flavin adenine dinucleotide binding; molecular_function	GO:0016627; oxidoreductase activity, acting on the CH-CH group of donors; molecular_function	GO:0016491; oxidoreductase activity; molecular_function	GO:0003995; acyl-CoA dehydrogenase activity; molecular_function
A0363	15	GO:0003924; GTPase activity; molecular_function	GO:0007049; cell cycle; biological_process	GO:0003724; RNA helicase activity; molecular_function	GO:0005622; intracellular; cellular_component	GO:0003723; RNA binding; molecular_function	GO:0098519; NA	GO:0000166; nucleotide binding; molecular_function	GO:0005524; ATP binding; molecular_function	GO:0016887; ATPase activity; molecular_function	GO:0005634; nucleus; cellular_component	GO:0006576; cellular biogenic amine metabolic process; biological_process	GO:0043531; ADP binding; molecular_function	GO:0005525; GTP binding; molecular_function	GO:0007264; small GTPase mediated signal transduction; biological_process	GO:0005737; cytoplasm; cellular_component
A0365	1	GO:0016787; hydrolase activity; molecular_function
A0366	5	GO:0055114; oxidation-reduction process; biological_process	GO:0016491; oxidoreductase activity; molecular_function	GO:0004800; thyroxine 5'-deiodinase activity; molecular_function	GO:0016209; NA	GO:0045454; cell redox homeostasis; biological_process
A0368	4	GO:0098519; NA	GO:0003924; GTPase activity; molecular_function	GO:0005524; ATP binding; molecular_function	GO:0005525; GTP binding; molecular_function
A0373	2	GO:0016491; oxidoreductase activity; molecular_function	GO:0055114; oxidation-reduction process; biological_process
A0374	2	GO:0000166; nucleotide binding; molecular_function	GO:0046872; metal ion binding; molecular_function
A0376	3	GO:0030896; checkpoint clamp complex; cellular_component	GO:0006281; DNA repair; biological_process	GO:0000077; DNA damage checkpoint; biological_process
A0378	6	GO:0016020; membrane; cellular_component	GO:0006810; transport; biological_process	GO:0055085; transmembrane transport; biological_process	GO:0005215; NA	GO:0022857; transmembrane transporter activity; molecular_function	GO:0016021; integral to membrane; cellular_component
A0379	4	GO:0000287; magnesium ion binding; molecular_function	GO:0016829; lyase activity; molecular_function	GO:0010333; terpene synthase activity; molecular_function	GO:0008299; isoprenoid biosynthetic process; biological_process
A0381	4	GO:0016043; cellular component organization; biological_process	GO:0030036; actin cytoskeleton organization; biological_process	GO:0017048; Rho GTPase binding; molecular_function	GO:0003779; actin binding; molecular_function
A0382	4	GO:0004573; mannosyl-oligosaccharide glucosidase activity; molecular_function	GO:0005991; trehalose metabolic process; biological_process	GO:0009311; oligosaccharide metabolic process; biological_process	GO:0004555; alpha,alpha-trehalase activity; molecular_function
A0385	1	GO:0005515; protein binding; molecular_function
A0387	2	GO:0016787; hydrolase activity; molecular_function	GO:0008152; NA
A0388	1	GO:0006355; regulation of transcription, DNA-dependent; biological_process
A0389	2	GO:0016192; vesicle-mediated transport; biological_process	GO:0016021; integral to membrane; cellular_component
A0394	6	GO:0051603; proteolysis involved in cellular protein catabolic process; biological_process	GO:0006511; ubiquitin-dependent protein catabolic process; biological_process	GO:0004175; endopeptidase activity; molecular_function	GO:0004298; threonine-type endopeptidase activity; molecular_function	GO:0005839; proteasome core complex; cellular_component	GO:0019773; proteasome core complex, alpha-subunit complex; cellular_component
A0397	6	GO:0055085; transmembrane transport; biological_process	GO:0005216; ion channel activity; molecular_function	GO:0016020; membrane; cellular_component	GO:0006811; ion transport; biological_process	GO:0022857; transmembrane transporter activity; molecular_function	GO:0016021; integral to membrane; cellular_component
A0398	2	GO:0008152; NA	GO:0016491; oxidoreductase activity; molecular_function
A0400	2	GO:0016833; oxo-acid-lyase activity; molecular_function	GO:0009058; biosynthetic process; biological_process
A0403	9	GO:0045893; positive regulation of transcription, DNA-dependent; biological_process	GO:0006298; mismatch repair; biological_process	GO:0005198; NA	GO:0005524; ATP binding; molecular_function	GO:0003677; DNA binding; molecular_function	GO:0030983; mismatched DNA binding; molecular_function	GO:0032040; small-subunit processome; cellular_component	GO:0005634; nucleus; cellular_component	GO:0019058; viral infectious cycle; biological_process
A0404	2	GO:0005097; Rab GTPase activator activity; molecular_function	GO:0032313; regulation of Rab GTPase activity; biological_process
A0405	1	GO:0005515; protein binding; molecular_function
A0406	2	GO:0003824; NA	GO:0016020; membrane; cellular_component
A0409	3	GO:0016020; membrane; cellular_component	GO:0055085; transmembrane transport; biological_process	GO:0005509; calcium ion binding; molecular_function
A0410	2	GO:0016021; integral to membrane; cellular_component	GO:0055085; transmembrane transport; biological_process
A0411	4	GO:0016021; integral to membrane; cellular_component	GO:0016020; membrane; cellular_component	GO:0045227; capsule polysaccharide biosynthetic process; biological_process	GO:0055085; transmembrane transport; biological_process
A0413	4	GO:0016627; oxidoreductase activity, acting on the CH-CH group of donors; molecular_function	GO:0006629; lipid metabolic process; biological_process	GO:0016021; integral to membrane; cellular_component	GO:0005737; cytoplasm; cellular_component
A0416	2	GO:0016491; oxidoreductase activity; molecular_function	GO:0055114; oxidation-reduction process; biological_process
A0417	2	GO:0004553; hydrolase activity, hydrolyzing O-glycosyl compounds; molecular_function	GO:0005975; carbohydrate metabolic process; biological_process
A0418	6	GO:0005524; ATP binding; molecular_function	GO:0006183; GTP biosynthetic process; biological_process	GO:0006165; nucleoside diphosphate phosphorylation; biological_process	GO:0006241; CTP biosynthetic process; biological_process	GO:0006228; UTP biosynthetic process; biological_process	GO:0004550; nucleoside diphosphate kinase activity; molecular_function
A0420	2	GO:0005975; carbohydrate metabolic process; biological_process	GO:0004553; hydrolase activity, hydrolyzing O-glycosyl compounds; molecular_function
A0422	3	GO:0055114; oxidation-reduction process; biological_process	GO:0050660; flavin adenine dinucleotide binding; molecular_function	GO:0016491; oxidoreductase activity; molecular_function
A0424	2	GO:0006508; proteolysis; biological_process	GO:0008236; serine-type peptidase activity; molecular_function
A0426	9	GO:0005524; ATP binding; molecular_function	GO:0000166; nucleotide binding; molecular_function	GO:0016876; ligase activity, forming aminoacyl-tRNA and related compounds; molecular_function	GO:0005737; cytoplasm; cellular_component	GO:0004812; aminoacyl-tRNA ligase activity; molecular_function	GO:0006423; cysteinyl-tRNA aminoacylation; biological_process	GO:0043039; tRNA aminoacylation; biological_process	GO:0004817; cysteine-tRNA ligase activity; molecular_function	GO:0006418; tRNA aminoacylation for protein translation; biological_process
A0427	1	GO:0016881; acid-amino acid ligase activity; molecular_function
A0428	1	GO:0005515; protein binding; molecular_function
A0431	8	GO:0004556; alpha-amylase activity; molecular_function	GO:0016052; carbohydrate catabolic process; biological_process	GO:0003824; NA	GO:0005509; calcium ion binding; molecular_function	GO:0005975; carbohydrate metabolic process; biological_process	GO:0043169; cation binding; molecular_function	GO:0046527; glucosyltransferase activity; molecular_function	GO:0009250; glucan biosynthetic process; biological_process
A0432	1	GO:0019028; viral capsid; cellular_component
A0433	7	GO:0050662; coenzyme binding; molecular_function	GO:0055114; oxidation-reduction process; biological_process	GO:0008152; NA	GO:0009058; biosynthetic process; biological_process	GO:0003824; NA	GO:0016491; oxidoreductase activity; molecular_function	GO:0044237; cellular metabolic process; biological_process
A0434	8	GO:0008152; NA	GO:0050662; coenzyme binding; molecular_function	GO:0055114; oxidation-reduction process; biological_process	GO:0003824; NA	GO:0009396; folic acid-containing compound biosynthetic process; biological_process	GO:0004488; methylenetetrahydrofolate dehydrogenase (NADP+) activity; molecular_function	GO:0016491; oxidoreductase activity; molecular_function	GO:0044237; cellular metabolic process; biological_process
A0436	3	GO:0016787; hydrolase activity; molecular_function	GO:0016891; endoribonuclease activity, producing 5'-phosphomonoesters; molecular_function	GO:0008152; NA
A0437	3	GO:0016491; oxidoreductase activity; molecular_function	GO:0050660; flavin adenine dinucleotide binding; molecular_function	GO:0055114; oxidation-reduction process; biological_process
A0438	9	GO:0003854; 3-beta-hydroxy-delta5-steroid dehydrogenase activity; molecular_function	GO:0044237; cellular metabolic process; biological_process	GO:0016491; oxidoreductase activity; molecular_function	GO:0055114; oxidation-reduction process; biological_process	GO:0050662; coenzyme binding; molecular_function	GO:0008152; NA	GO:0003824; NA	GO:0006694; steroid biosynthetic process; biological_process	GO:0016616; oxidoreductase activity, acting on the CH-OH group of donors, NAD or NADP as acceptor; molecular_function
A0442	5	GO:0016021; integral to membrane; cellular_component	GO:0015948; methanogenesis; biological_process	GO:0030269; tetrahydromethanopterin S-methyltransferase activity; molecular_function	GO:0016020; membrane; cellular_component	GO:0007224; smoothened signaling pathway; biological_process
A0445	4	GO:0015996; chlorophyll catabolic process; biological_process	GO:0016042; lipid catabolic process; biological_process	GO:0047746; chlorophyllase activity; molecular_function	GO:0003847; 1-alkyl-2-acetylglycerophosphocholine esterase activity; molecular_function
A0446	2	GO:0016106; sesquiterpenoid biosynthetic process; biological_process	GO:0045482; trichodiene synthase activity; molecular_function
A0447	1	GO:0046332; SMAD binding; molecular_function
A0448	2	GO:0015995; chlorophyll biosynthetic process; biological_process	GO:0046406; magnesium protoporphyrin IX methyltransferase activity; molecular_function
A0449	2	GO:0016787; hydrolase activity; molecular_function	GO:0005515; protein binding; molecular_function
A0450	3	GO:0005615; extracellular space; cellular_component	GO:0003824; NA	GO:0005515; protein binding; molecular_function
A0451	3	GO:0055114; oxidation-reduction process; biological_process	GO:0016491; oxidoreductase activity; molecular_function	GO:0005506; iron ion binding; molecular_function
A0452	2	GO:0006388; tRNA splicing, via endonucleolytic cleavage and ligation; biological_process	GO:0000213; tRNA-intron endonuclease activity; molecular_function
A0453	1	GO:0016757; transferase activity, transferring glycosyl groups; molecular_function
A0454	5	GO:0008152; NA	GO:0008168; methyltransferase activity; molecular_function	GO:0055114; oxidation-reduction process; biological_process	GO:0008270; zinc ion binding; molecular_function	GO:0016491; oxidoreductase activity; molecular_function
A0455	1	GO:0016747; transferase activity, transferring acyl groups other than amino-acyl groups; molecular_function
A0456	1	GO:0005576; NA
A0457	5	GO:0015171; amino acid transmembrane transporter activity; molecular_function	GO:0016020; membrane; cellular_component	GO:0006810; transport; biological_process	GO:0055085; transmembrane transport; biological_process	GO:0003333; amino acid transmembrane transport; biological_process
A0458	3	GO:0005622; intracellular; cellular_component	GO:0043565; sequence-specific DNA binding; molecular_function	GO:0003677; DNA binding; molecular_function
A0459	4	GO:0046873; metal ion transmembrane transporter activity; molecular_function	GO:0030001; metal ion transport; biological_process	GO:0016020; membrane; cellular_component	GO:0055085; transmembrane transport; biological_process
A0460	5	GO:0016021; integral to membrane; cellular_component	GO:0022857; transmembrane transporter activity; molecular_function	GO:0016020; membrane; cellular_component	GO:0006810; transport; biological_process	GO:0055085; transmembrane transport; biological_process
A0461	3	GO:0004055; argininosuccinate synthase activity; molecular_function	GO:0005524; ATP binding; molecular_function	GO:0006526; arginine biosynthetic process; biological_process
A0463	12	GO:0005524; ATP binding; molecular_function	GO:0007186; G-protein coupled receptor protein signaling pathway; biological_process	GO:0004871; signal transducer activity; molecular_function	GO:0005737; cytoplasm; cellular_component	GO:0031683; G-protein beta/gamma-subunit complex binding; molecular_function	GO:0007264; small GTPase mediated signal transduction; biological_process	GO:0005525; GTP binding; molecular_function	GO:0005634; nucleus; cellular_component	GO:0016887; ATPase activity; molecular_function	GO:0005622; intracellular; cellular_component	GO:0003924; GTPase activity; molecular_function	GO:0019001; guanyl nucleotide binding; molecular_function
A0464	2	GO:0007049; cell cycle; biological_process	GO:0005515; protein binding; molecular_function
A0465	2	GO:0051205; protein insertion into membrane; biological_process	GO:0016021; integral to membrane; cellular_component
A0468	7	GO:0019079; viral genome replication; biological_process	GO:0005524; ATP binding; molecular_function	GO:0003677; DNA binding; molecular_function	GO:0016787; hydrolase activity; molecular_function	GO:0008026; ATP-dependent helicase activity; molecular_function	GO:0004386; helicase activity; molecular_function	GO:0003676; nucleic acid binding; molecular_function
A0470	3	GO:0003676; nucleic acid binding; molecular_function	GO:0046872; metal ion binding; molecular_function	GO:0008270; zinc ion binding; molecular_function
A0471	6	GO:0005622; intracellular; cellular_component	GO:0005515; protein binding; molecular_function	GO:0003677; DNA binding; molecular_function	GO:0016706; oxidoreductase activity, acting on paired donors, with incorporation or reduction of molecular oxygen, 2-oxoglutarate as one donor, and incorporation of one atom each of oxygen into both donors; molecular_function	GO:0055114; oxidation-reduction process; biological_process	GO:0005634; nucleus; cellular_component
A0472	2	GO:0005634; nucleus; cellular_component	GO:0006367; transcription initiation from RNA polymerase II promoter; biological_process
A0473	3	GO:0003700; sequence-specific DNA binding transcription factor activity; molecular_function	GO:0006355; regulation of transcription, DNA-dependent; biological_process	GO:0043565; sequence-specific DNA binding; molecular_function
A0474	1	GO:0005515; protein binding; molecular_function
A0476	4	GO:0016021; integral to membrane; cellular_component	GO:0007155; cell adhesion; biological_process	GO:0016020; membrane; cellular_component	GO:0042246; tissue regeneration; biological_process
A0478	4	GO:0055114; oxidation-reduction process; biological_process	GO:0016705; oxidoreductase activity, acting on paired donors, with incorporation or reduction of molecular oxygen; molecular_function	GO:0020037; heme binding; molecular_function	GO:0005506; iron ion binding; molecular_function
A0479	2	GO:0006269; DNA replication, synthesis of RNA primer; biological_process	GO:0003896; DNA primase activity; molecular_function
A0480	1	GO:0003676; nucleic acid binding; molecular_function
A0482	6	GO:0015996; chlorophyll catabolic process; biological_process	GO:0006508; proteolysis; biological_process	GO:0016042; lipid catabolic process; biological_process	GO:0047746; chlorophyllase activity; molecular_function	GO:0003847; 1-alkyl-2-acetylglycerophosphocholine esterase activity; molecular_function	GO:0008236; serine-type peptidase activity; molecular_function
A0483	10	GO:0008033; tRNA processing; biological_process	GO:0008677; 2-dehydropantoate 2-reductase activity; molecular_function	GO:0016117; carotenoid biosynthetic process; biological_process	GO:0016491; oxidoreductase activity; molecular_function	GO:0050660; flavin adenine dinucleotide binding; molecular_function	GO:0006813; potassium ion transport; biological_process	GO:0016705; oxidoreductase activity, acting on paired donors, with incorporation or reduction of molecular oxygen; molecular_function	GO:0016021; integral to membrane; cellular_component	GO:0055114; oxidation-reduction process; biological_process	GO:0004506; squalene monooxygenase activity; molecular_function
A0484	5	GO:0003723; RNA binding; molecular_function	GO:0005515; protein binding; molecular_function	GO:0006508; proteolysis; biological_process	GO:0008233; peptidase activity; molecular_function	GO:0030908; protein splicing; biological_process
A0487	6	GO:0055114; oxidation-reduction process; biological_process	GO:0015979; photosynthesis; biological_process	GO:0016117; carotenoid biosynthetic process; biological_process	GO:0016491; oxidoreductase activity; molecular_function	GO:0009976; tocopherol cyclase activity; molecular_function	GO:0015995; chlorophyll biosynthetic process; biological_process
A0489	2	GO:0016021; integral to membrane; cellular_component	GO:0009401; phosphoenolpyruvate-dependent sugar phosphotransferase system; biological_process
A0491	3	GO:0000287; magnesium ion binding; molecular_function	GO:0016829; lyase activity; molecular_function	GO:0010333; terpene synthase activity; molecular_function
A0492	2	GO:0005975; carbohydrate metabolic process; biological_process	GO:0004553; hydrolase activity, hydrolyzing O-glycosyl compounds; molecular_function
A0493	2	GO:0008152; NA	GO:0003824; NA
A0494	2	GO:0008152; NA	GO:0003824; NA
A0495	8	GO:0005524; ATP binding; molecular_function	GO:0042626; ATPase activity, coupled to transmembrane movement of substances; molecular_function	GO:0016887; ATPase activity; molecular_function	GO:0016021; integral to membrane; cellular_component	GO:0005525; GTP binding; molecular_function	GO:0055085; transmembrane transport; biological_process	GO:0003924; GTPase activity; molecular_function	GO:0006810; transport; biological_process
A0497	1	GO:0005515; protein binding; molecular_function
A0498	1	GO:0032006; regulation of TOR signaling cascade; biological_process
A0499	3	GO:0016491; oxidoreductase activity; molecular_function	GO:0055114; oxidation-reduction process; biological_process	GO:0008152; NA
A0501	1	GO:0016787; hydrolase activity; molecular_function
A0502	4	GO:0005506; iron ion binding; molecular_function	GO:0020037; heme binding; molecular_function	GO:0016705; oxidoreductase activity, acting on paired donors, with incorporation or reduction of molecular oxygen; molecular_function	GO:0055114; oxidation-reduction process; biological_process
A0504	2	GO:0055085; transmembrane transport; biological_process	GO:0016021; integral to membrane; cellular_component
A0506	8	GO:0005515; protein binding; molecular_function	GO:0008270; zinc ion binding; molecular_function	GO:0003677; DNA binding; molecular_function	GO:0005524; ATP binding; molecular_function	GO:0046872; metal ion binding; molecular_function	GO:0003676; nucleic acid binding; molecular_function	GO:0004386; helicase activity; molecular_function	GO:0008026; ATP-dependent helicase activity; molecular_function
A0507	5	GO:0055114; oxidation-reduction process; biological_process	GO:0050660; flavin adenine dinucleotide binding; molecular_function	GO:0016491; oxidoreductase activity; molecular_function	GO:0004499; flavin-containing monooxygenase activity; molecular_function	GO:0050661; NADP binding; molecular_function
A0508	5	GO:0006400; tRNA modification; biological_process	GO:0008152; NA	GO:0008168; methyltransferase activity; molecular_function	GO:0008176; tRNA (guanine-N7-)-methyltransferase activity; molecular_function	GO:0008171; O-methyltransferase activity; molecular_function
A0509	1	GO:0016787; hydrolase activity; molecular_function
A0510	7	GO:0043039; tRNA aminoacylation; biological_process	GO:0016876; ligase activity, forming aminoacyl-tRNA and related compounds; molecular_function	GO:0004812; aminoacyl-tRNA ligase activity; molecular_function	GO:0005524; ATP binding; molecular_function	GO:0000166; nucleotide binding; molecular_function	GO:0006418; tRNA aminoacylation for protein translation; biological_process	GO:0005737; cytoplasm; cellular_component
A0511	1	GO:0003723; RNA binding; molecular_function
A0512	10	GO:0042803; protein homodimerization activity; molecular_function	GO:0019028; viral capsid; cellular_component	GO:0005643; nuclear pore; cellular_component	GO:0045502; dynein binding; molecular_function	GO:0006606; protein import into nucleus; biological_process	GO:0016020; membrane; cellular_component	GO:0017119; Golgi transport complex; cellular_component	GO:0005737; cytoplasm; cellular_component	GO:0008134; transcription factor binding; molecular_function	GO:0006891; intra-Golgi vesicle-mediated transport; biological_process
A0514	9	GO:0043565; sequence-specific DNA binding; molecular_function	GO:0040007; NA	GO:0003677; DNA binding; molecular_function	GO:0005198; NA	GO:0005737; cytoplasm; cellular_component	GO:0003700; sequence-specific DNA binding transcription factor activity; molecular_function	GO:0005634; nucleus; cellular_component	GO:0006355; regulation of transcription, DNA-dependent; biological_process	GO:0019028; viral capsid; cellular_component
A0515	2	GO:0008168; methyltransferase activity; molecular_function	GO:0032259; methylation; biological_process
A0517	2	GO:0006471; protein ADP-ribosylation; biological_process	GO:0003950; NAD+ ADP-ribosyltransferase activity; molecular_function
A0518	1	GO:0005515; protein binding; molecular_function
A0519	4	GO:0006351; transcription, DNA-dependent; biological_process	GO:0005634; nucleus; cellular_component	GO:0008270; zinc ion binding; molecular_function	GO:0003677; DNA binding; molecular_function
A0521	4	GO:0016491; oxidoreductase activity; molecular_function	GO:0050660; flavin adenine dinucleotide binding; molecular_function	GO:0008762; UDP-N-acetylmuramate dehydrogenase activity; molecular_function	GO:0055114; oxidation-reduction process; biological_process
A0522	10	GO:0008026; ATP-dependent helicase activity; molecular_function	GO:0004386; helicase activity; molecular_function	GO:0019031; viral envelope; cellular_component	GO:0003676; nucleic acid binding; molecular_function	GO:0005524; ATP binding; molecular_function	GO:0016787; hydrolase activity; molecular_function	GO:0003677; DNA binding; molecular_function	GO:0006260; DNA replication; biological_process	GO:0032040; small-subunit processome; cellular_component	GO:0005634; nucleus; cellular_component
A0523	4	GO:0016491; oxidoreductase activity; molecular_function	GO:0018580; nitronate monooxygenase activity; molecular_function	GO:0003824; NA	GO:0055114; oxidation-reduction process; biological_process
A0526	4	GO:0005840; ribosome; cellular_component	GO:0003735; structural constituent of ribosome; molecular_function	GO:0005622; intracellular; cellular_component	GO:0006412; translation; biological_process
A0528	1	GO:0005524; ATP binding; molecular_function
A0529	3	GO:0005515; protein binding; molecular_function	GO:0008318; protein prenyltransferase activity; molecular_function	GO:0018342; protein prenylation; biological_process
A0530	4	GO:0007049; cell cycle; biological_process	GO:0005737; cytoplasm; cellular_component	GO:0000917; barrier septum formation; biological_process	GO:0043093; cytokinesis by binary fission; biological_process
A0531	2	GO:0005622; intracellular; cellular_component	GO:0006810; transport; biological_process
A0532	6	GO:0008080; N-acetyltransferase activity; molecular_function	GO:0006418; tRNA aminoacylation for protein translation; biological_process	GO:0000166; nucleotide binding; molecular_function	GO:0004812; aminoacyl-tRNA ligase activity; molecular_function	GO:0005524; ATP binding; molecular_function	GO:0016747; transferase activity, transferring acyl groups other than amino-acyl groups; molecular_function
A0534	3	GO:0004672; protein kinase activity; molecular_function	GO:0005524; ATP binding; molecular_function	GO:0006468; protein phosphorylation; biological_process
A0536	3	GO:0016491; oxidoreductase activity; molecular_function	GO:0016706; oxidoreductase activity, acting on paired donors, with incorporation or reduction of molecular oxygen, 2-oxoglutarate as one donor, and incorporation of one atom each of oxygen into both donors; molecular_function	GO:0055114; oxidation-reduction process; biological_process
A0538	3	GO:0016491; oxidoreductase activity; molecular_function	GO:0016706; oxidoreductase activity, acting on paired donors, with incorporation or reduction of molecular oxygen, 2-oxoglutarate as one donor, and incorporation of one atom each of oxygen into both donors; molecular_function	GO:0055114; oxidation-reduction process; biological_process
A0539	2	GO:0003824; NA	GO:0008152; NA
A0540	3	GO:0016592; mediator complex; cellular_component	GO:0001104; RNA polymerase II transcription cofactor activity; molecular_function	GO:0006357; regulation of transcription from RNA polymerase II promoter; biological_process
A0542	7	GO:0003854; 3-beta-hydroxy-delta5-steroid dehydrogenase activity; molecular_function	GO:0055114; oxidation-reduction process; biological_process	GO:0050662; coenzyme binding; molecular_function	GO:0006694; steroid biosynthetic process; biological_process	GO:0003824; NA	GO:0044237; cellular metabolic process; biological_process	GO:0016616; oxidoreductase activity, acting on the CH-OH group of donors, NAD or NADP as acceptor; molecular_function
A0543	6	GO:0016787; hydrolase activity; molecular_function	GO:0006629; lipid metabolic process; biological_process	GO:0004806; triglyceride lipase activity; molecular_function	GO:0009058; biosynthetic process; biological_process	GO:0016788; hydrolase activity, acting on ester bonds; molecular_function	GO:0008152; NA
A0544	9	GO:0006468; protein phosphorylation; biological_process	GO:0003700; sequence-specific DNA binding transcription factor activity; molecular_function	GO:0016773; phosphotransferase activity, alcohol group as acceptor; molecular_function	GO:0004672; protein kinase activity; molecular_function	GO:0006355; regulation of transcription, DNA-dependent; biological_process	GO:0043565; sequence-specific DNA binding; molecular_function	GO:0005524; ATP binding; molecular_function	GO:0009103; lipopolysaccharide biosynthetic process; biological_process	GO:0016020; membrane; cellular_component
A0548	3	GO:0003723; RNA binding; molecular_function	GO:0004525; ribonuclease III activity; molecular_function	GO:0006396; RNA processing; biological_process
A0551	1	GO:0016021; integral to membrane; cellular_component
A0552	4	GO:0030001; metal ion transport; biological_process	GO:0046873; metal ion transmembrane transporter activity; molecular_function	GO:0055085; transmembrane transport; biological_process	GO:0016020; membrane; cellular_component
A0553	1	GO:0016021; integral to membrane; cellular_component
A0554	4	GO:0005622; intracellular; cellular_component	GO:0003735; structural constituent of ribosome; molecular_function	GO:0005840; ribosome; cellular_component	GO:0006412; translation; biological_process
A0555	3	GO:0004864; protein phosphatase inhibitor activity; molecular_function	GO:0043666; regulation of phosphoprotein phosphatase activity; biological_process	GO:0009966; regulation of signal transduction; biological_process
A0556	4	GO:0008270; zinc ion binding; molecular_function	GO:0005634; nucleus; cellular_component	GO:0006351; transcription, DNA-dependent; biological_process	GO:0003677; DNA binding; molecular_function
A0557	1	GO:0008171; O-methyltransferase activity; molecular_function
A0559	2	GO:0046872; metal ion binding; molecular_function	GO:0000166; nucleotide binding; molecular_function
A0560	3	GO:0009411; response to UV; biological_process	GO:0006289; nucleotide-excision repair; biological_process	GO:0004519; endonuclease activity; molecular_function
A0561	2	GO:0005515; protein binding; molecular_function	GO:0006352; transcription initiation, DNA-dependent; biological_process
A0563	4	GO:0006886; intracellular protein transport; biological_process	GO:0030131; clathrin adaptor complex; cellular_component	GO:0005515; protein binding; molecular_function	GO:0016192; vesicle-mediated transport; biological_process
A0565	2	GO:0016787; hydrolase activity; molecular_function	GO:0008152; NA
A0568	5	GO:0048037; cofactor binding; molecular_function	GO:0055114; oxidation-reduction process; biological_process	GO:0008270; zinc ion binding; molecular_function	GO:0016616; oxidoreductase activity, acting on the CH-OH group of donors, NAD or NADP as acceptor; molecular_function	GO:0016491; oxidoreductase activity; molecular_function
A0569	9	GO:0005634; nucleus; cellular_component	GO:0051973; positive regulation of telomerase activity; biological_process	GO:0007004; telomere maintenance via telomerase; biological_process	GO:0008270; zinc ion binding; molecular_function	GO:0000781; chromosome, telomeric region; cellular_component	GO:0003677; DNA binding; molecular_function	GO:0005697; telomerase holoenzyme complex; cellular_component	GO:0006351; transcription, DNA-dependent; biological_process	GO:0042162; telomeric DNA binding; molecular_function
A0570	5	GO:0009036; Type II site-specific deoxyribonuclease activity; molecular_function	GO:0009236; cobalamin biosynthetic process; biological_process	GO:0003824; NA	GO:0009307; DNA restriction-modification system; biological_process	GO:0003677; DNA binding; molecular_function
A0572	5	GO:0048037; cofactor binding; molecular_function	GO:0008270; zinc ion binding; molecular_function	GO:0055114; oxidation-reduction process; biological_process	GO:0016616; oxidoreductase activity, acting on the CH-OH group of donors, NAD or NADP as acceptor; molecular_function	GO:0016491; oxidoreductase activity; molecular_function
A0573	2	GO:0008152; NA	GO:0008168; methyltransferase activity; molecular_function
A0574	4	GO:0005634; nucleus; cellular_component	GO:0003677; DNA binding; molecular_function	GO:0006352; transcription initiation, DNA-dependent; biological_process	GO:0051090; regulation of sequence-specific DNA binding transcription factor activity; biological_process
A0575	1	GO:0016627; oxidoreductase activity, acting on the CH-CH group of donors; molecular_function
A0577	11	GO:0006779; porphyrin biosynthetic process; biological_process	GO:0016491; oxidoreductase activity; molecular_function	GO:0006813; potassium ion transport; biological_process	GO:0050660; flavin adenine dinucleotide binding; molecular_function	GO:0008033; tRNA processing; biological_process	GO:0008677; 2-dehydropantoate 2-reductase activity; molecular_function	GO:0008652; cellular amino acid biosynthetic process; biological_process	GO:0019354; siroheme biosynthetic process; biological_process	GO:0043115; precorrin-2 dehydrogenase activity; molecular_function	GO:0004455; ketol-acid reductoisomerase activity; molecular_function	GO:0055114; oxidation-reduction process; biological_process
A0580	2	GO:0004107; chorismate synthase activity; molecular_function	GO:0009073; aromatic amino acid family biosynthetic process; biological_process
A0581	3	GO:0016491; oxidoreductase activity; molecular_function	GO:0055114; oxidation-reduction process; biological_process	GO:0008270; zinc ion binding; molecular_function
A0582	4	GO:0008270; zinc ion binding; molecular_function	GO:0006351; transcription, DNA-dependent; biological_process	GO:0005634; nucleus; cellular_component	GO:0003677; DNA binding; molecular_function
A0583	8	GO:0005694; chromosome; cellular_component	GO:0055114; oxidation-reduction process; biological_process	GO:0006265; DNA topological change; biological_process	GO:0008270; zinc ion binding; molecular_function	GO:0005524; ATP binding; molecular_function	GO:0003677; DNA binding; molecular_function	GO:0016491; oxidoreductase activity; molecular_function	GO:0003916; DNA topoisomerase activity; molecular_function
A0584	2	GO:0000166; nucleotide binding; molecular_function	GO:0046872; metal ion binding; molecular_function
A0585	4	GO:0043565; sequence-specific DNA binding; molecular_function	GO:0003677; DNA binding; molecular_function	GO:0003700; sequence-specific DNA binding transcription factor activity; molecular_function	GO:0006355; regulation of transcription, DNA-dependent; biological_process
A0588	11	GO:0003677; DNA binding; molecular_function	GO:0016787; hydrolase activity; molecular_function	GO:0016301; kinase activity; molecular_function	GO:0005524; ATP binding; molecular_function	GO:0042626; ATPase activity, coupled to transmembrane movement of substances; molecular_function	GO:0016887; ATPase activity; molecular_function	GO:0016021; integral to membrane; cellular_component	GO:0005525; GTP binding; molecular_function	GO:0003924; GTPase activity; molecular_function	GO:0006810; transport; biological_process	GO:0055085; transmembrane transport; biological_process
A0590	2	GO:0016020; membrane; cellular_component	GO:0015031; protein transport; biological_process
A0591	2	GO:0006464; protein modification process; biological_process	GO:0003824; NA
A0592	18	GO:0006508; proteolysis; biological_process	GO:0003924; GTPase activity; molecular_function	GO:0008152; NA	GO:0003678; DNA helicase activity; molecular_function	GO:0005524; ATP binding; molecular_function	GO:0016301; kinase activity; molecular_function	GO:0006576; cellular biogenic amine metabolic process; biological_process	GO:0006281; DNA repair; biological_process	GO:0016887; ATPase activity; molecular_function	GO:0006810; transport; biological_process	GO:0007049; cell cycle; biological_process	GO:0009306; protein secretion; biological_process	GO:0008236; serine-type peptidase activity; molecular_function	GO:0015684; ferrous iron transport; biological_process	GO:0015093; ferrous iron transmembrane transporter activity; molecular_function	GO:0000723; telomere maintenance; biological_process	GO:0016021; integral to membrane; cellular_component	GO:0005525; GTP binding; molecular_function
A0594	6	GO:0005515; protein binding; molecular_function	GO:0004674; protein serine/threonine kinase activity; molecular_function	GO:0016192; vesicle-mediated transport; biological_process	GO:0030117; membrane coat; cellular_component	GO:0006886; intracellular protein transport; biological_process	GO:0004112; cyclic-nucleotide phosphodiesterase activity; molecular_function
A0597	12	GO:0005524; ATP binding; molecular_function	GO:0015031; protein transport; biological_process	GO:0006270; DNA-dependent DNA replication initiation; biological_process	GO:0006281; DNA repair; biological_process	GO:0016887; ATPase activity; molecular_function	GO:0005219; ryanodine-sensitive calcium-release channel activity; molecular_function	GO:0006310; DNA recombination; biological_process	GO:0016021; integral to membrane; cellular_component	GO:0008565; protein transporter activity; molecular_function	GO:0004190; aspartic-type endopeptidase activity; molecular_function	GO:0006874; cellular calcium ion homeostasis; biological_process	GO:0009378; four-way junction helicase activity; molecular_function
A0599	1	GO:0005515; protein binding; molecular_function
A0601	3	GO:0008601; protein phosphatase type 2A regulator activity; molecular_function	GO:0000159; protein phosphatase type 2A complex; cellular_component	GO:0007165; signal transduction; biological_process
A0602	4	GO:0055114; oxidation-reduction process; biological_process	GO:0008762; UDP-N-acetylmuramate dehydrogenase activity; molecular_function	GO:0050660; flavin adenine dinucleotide binding; molecular_function	GO:0016491; oxidoreductase activity; molecular_function
A0604	2	GO:0046872; metal ion binding; molecular_function	GO:0008270; zinc ion binding; molecular_function
A0605	6	GO:0007165; signal transduction; biological_process	GO:0005509; calcium ion binding; molecular_function	GO:0006629; lipid metabolic process; biological_process	GO:0005515; protein binding; molecular_function	GO:0035556; intracellular signal transduction; biological_process	GO:0004435; phosphatidylinositol phospholipase C activity; molecular_function
A0606	3	GO:0000775; chromosome, centromeric region; cellular_component	GO:0007067; mitosis; biological_process	GO:0005634; nucleus; cellular_component
A0607	1	GO:0006508; proteolysis; biological_process
A0608	3	GO:0006508; proteolysis; biological_process	GO:0004222; metalloendopeptidase activity; molecular_function	GO:0016020; membrane; cellular_component
A0609	1	GO:0019905; syntaxin binding; molecular_function
A0610	4	GO:0006508; proteolysis; biological_process	GO:0001539; ciliary or flagellar motility; biological_process	GO:0005198; NA	GO:0009288; bacterial-type flagellum; cellular_component
A0611	3	GO:0008810; cellulase activity; molecular_function	GO:0005975; carbohydrate metabolic process; biological_process	GO:0003824; NA
A0612	8	GO:0005515; protein binding; molecular_function	GO:0004386; helicase activity; molecular_function	GO:0003676; nucleic acid binding; molecular_function	GO:0046872; metal ion binding; molecular_function	GO:0005524; ATP binding; molecular_function	GO:0016787; hydrolase activity; molecular_function	GO:0003677; DNA binding; molecular_function	GO:0008270; zinc ion binding; molecular_function
A0614	2	GO:0030145; manganese ion binding; molecular_function	GO:0004177; aminopeptidase activity; molecular_function
A0615	2	GO:0004806; triglyceride lipase activity; molecular_function	GO:0006629; lipid metabolic process; biological_process
A0616	2	GO:0005975; carbohydrate metabolic process; biological_process	GO:0004553; hydrolase activity, hydrolyzing O-glycosyl compounds; molecular_function
A0617	4	GO:0005840; ribosome; cellular_component	GO:0003735; structural constituent of ribosome; molecular_function	GO:0005622; intracellular; cellular_component	GO:0006412; translation; biological_process
A0618	3	GO:0004674; protein serine/threonine kinase activity; molecular_function	GO:0005524; ATP binding; molecular_function	GO:0006468; protein phosphorylation; biological_process
A0621	3	GO:0019028; viral capsid; cellular_component	GO:0005515; protein binding; molecular_function	GO:0020037; heme binding; molecular_function
A0625	5	GO:0044237; cellular metabolic process; biological_process	GO:0016491; oxidoreductase activity; molecular_function	GO:0003824; NA	GO:0008152; NA	GO:0050662; coenzyme binding; molecular_function
A0629	2	GO:0004523; ribonuclease H activity; molecular_function	GO:0003676; nucleic acid binding; molecular_function
A0630	3	GO:0006508; proteolysis; biological_process	GO:0004252; serine-type endopeptidase activity; molecular_function	GO:0008236; serine-type peptidase activity; molecular_function
A0631	2	GO:0016787; hydrolase activity; molecular_function	GO:0008152; NA
A0632	1	GO:0030170; pyridoxal phosphate binding; molecular_function
A0634	2	GO:0004190; aspartic-type endopeptidase activity; molecular_function	GO:0006508; proteolysis; biological_process
A0636	2	GO:0005882; intermediate filament; cellular_component	GO:0005200; structural constituent of cytoskeleton; molecular_function
A0638	10	GO:0055114; oxidation-reduction process; biological_process	GO:0050662; coenzyme binding; molecular_function	GO:0006694; steroid biosynthetic process; biological_process	GO:0003824; NA	GO:0016616; oxidoreductase activity, acting on the CH-OH group of donors, NAD or NADP as acceptor; molecular_function	GO:0008839; dihydrodipicolinate reductase activity; molecular_function	GO:0003854; 3-beta-hydroxy-delta5-steroid dehydrogenase activity; molecular_function	GO:0044237; cellular metabolic process; biological_process	GO:0009089; lysine biosynthetic process via diaminopimelate; biological_process	GO:0016491; oxidoreductase activity; molecular_function
A0640	4	GO:0050660; flavin adenine dinucleotide binding; molecular_function	GO:0016491; oxidoreductase activity; molecular_function	GO:0055114; oxidation-reduction process; biological_process	GO:0008762; UDP-N-acetylmuramate dehydrogenase activity; molecular_function
A0641	4	GO:0005506; iron ion binding; molecular_function	GO:0055114; oxidation-reduction process; biological_process	GO:0016705; oxidoreductase activity, acting on paired donors, with incorporation or reduction of molecular oxygen; molecular_function	GO:0020037; heme binding; molecular_function
A0642	4	GO:0050660; flavin adenine dinucleotide binding; molecular_function	GO:0016491; oxidoreductase activity; molecular_function	GO:0055114; oxidation-reduction process; biological_process	GO:0008762; UDP-N-acetylmuramate dehydrogenase activity; molecular_function
A0643	2	GO:0008152; NA	GO:0003824; NA
A0644	3	GO:0016020; membrane; cellular_component	GO:0006508; proteolysis; biological_process	GO:0004252; serine-type endopeptidase activity; molecular_function
A0646	1	GO:0016491; oxidoreductase activity; molecular_function
A0648	2	GO:0006413; translational initiation; biological_process	GO:0003743; translation initiation factor activity; molecular_function
A0650	7	GO:0046961; proton-transporting ATPase activity, rotational mechanism; molecular_function	GO:0006886; intracellular protein transport; biological_process	GO:0030117; membrane coat; cellular_component	GO:0016192; vesicle-mediated transport; biological_process	GO:0000221; vacuolar proton-transporting V-type ATPase, V1 domain; cellular_component	GO:0015991; ATP hydrolysis coupled proton transport; biological_process	GO:0005515; protein binding; molecular_function
A0651	1	GO:0030554; adenyl nucleotide binding; molecular_function
A0653	9	GO:0003677; DNA binding; molecular_function	GO:0043565; sequence-specific DNA binding; molecular_function	GO:0016021; integral to membrane; cellular_component	GO:0006355; regulation of transcription, DNA-dependent; biological_process	GO:0005634; nucleus; cellular_component	GO:0005219; ryanodine-sensitive calcium-release channel activity; molecular_function	GO:0003700; sequence-specific DNA binding transcription factor activity; molecular_function	GO:0006874; cellular calcium ion homeostasis; biological_process	GO:0004190; aspartic-type endopeptidase activity; molecular_function
A0655	3	GO:0005840; ribosome; cellular_component	GO:0003735; structural constituent of ribosome; molecular_function	GO:0006412; translation; biological_process
A0657	7	GO:0005618; cell wall; cellular_component	GO:0004252; serine-type endopeptidase activity; molecular_function	GO:0016021; integral to membrane; cellular_component	GO:0004930; G-protein coupled receptor activity; molecular_function	GO:0006508; proteolysis; biological_process	GO:0007186; G-protein coupled receptor protein signaling pathway; biological_process	GO:0016020; membrane; cellular_component
A0660	2	GO:0016787; hydrolase activity; molecular_function	GO:0008152; NA
A0661	8	GO:0008270; zinc ion binding; molecular_function	GO:0016491; oxidoreductase activity; molecular_function	GO:0044237; cellular metabolic process; biological_process	GO:0050662; coenzyme binding; molecular_function	GO:0016620; oxidoreductase activity, acting on the aldehyde or oxo group of donors, NAD or NADP as acceptor; molecular_function	GO:0055114; oxidation-reduction process; biological_process	GO:0051287; NAD binding; molecular_function	GO:0003824; NA
A0662	6	GO:0016705; oxidoreductase activity, acting on paired donors, with incorporation or reduction of molecular oxygen; molecular_function	GO:0055114; oxidation-reduction process; biological_process	GO:0016491; oxidoreductase activity; molecular_function	GO:0050660; flavin adenine dinucleotide binding; molecular_function	GO:0016117; carotenoid biosynthetic process; biological_process	GO:0016614; oxidoreductase activity, acting on CH-OH group of donors; molecular_function
A0663	8	GO:0003824; NA	GO:0050662; coenzyme binding; molecular_function	GO:0008152; NA	GO:0009058; biosynthetic process; biological_process	GO:0044237; cellular metabolic process; biological_process	GO:0008831; dTDP-4-dehydrorhamnose reductase activity; molecular_function	GO:0016491; oxidoreductase activity; molecular_function	GO:0045226; extracellular polysaccharide biosynthetic process; biological_process
A0664	1	GO:0005524; ATP binding; molecular_function
A0665	1	GO:0009405; pathogenesis; biological_process
A0668	3	GO:0008757; S-adenosylmethionine-dependent methyltransferase activity; molecular_function	GO:0008152; NA	GO:0008168; methyltransferase activity; molecular_function
A0669	13	GO:0009058; biosynthetic process; biological_process	GO:0016620; oxidoreductase activity, acting on the aldehyde or oxo group of donors, NAD or NADP as acceptor; molecular_function	GO:0050662; coenzyme binding; molecular_function	GO:0055114; oxidation-reduction process; biological_process	GO:0016616; oxidoreductase activity, acting on the CH-OH group of donors, NAD or NADP as acceptor; molecular_function	GO:0051287; NAD binding; molecular_function	GO:0019028; viral capsid; cellular_component	GO:0003824; NA	GO:0006694; steroid biosynthetic process; biological_process	GO:0003854; 3-beta-hydroxy-delta5-steroid dehydrogenase activity; molecular_function	GO:0016491; oxidoreductase activity; molecular_function	GO:0005198; NA	GO:0044237; cellular metabolic process; biological_process
A0671	2	GO:0008152; NA	GO:0003824; NA
A0672	4	GO:0004315; 3-oxoacyl-[acyl-carrier-protein] synthase activity; molecular_function	GO:0016747; transferase activity, transferring acyl groups other than amino-acyl groups; molecular_function	GO:0008152; NA	GO:0006633; fatty acid biosynthetic process; biological_process
A0674	10	GO:0003724; RNA helicase activity; molecular_function	GO:0055114; oxidation-reduction process; biological_process	GO:0003723; RNA binding; molecular_function	GO:0005524; ATP binding; molecular_function	GO:0003677; DNA binding; molecular_function	GO:0016787; hydrolase activity; molecular_function	GO:0016638; oxidoreductase activity, acting on the CH-NH2 group of donors; molecular_function	GO:0016887; ATPase activity; molecular_function	GO:0005525; GTP binding; molecular_function	GO:0043531; ADP binding; molecular_function
A0676	2	GO:0003824; NA	GO:0008152; NA
A0677	2	GO:0004107; chorismate synthase activity; molecular_function	GO:0009073; aromatic amino acid family biosynthetic process; biological_process
A0679	2	GO:0003824; NA	GO:0008152; NA
A0680	6	GO:0015035; protein disulfide oxidoreductase activity; molecular_function	GO:0055114; oxidation-reduction process; biological_process	GO:0045454; cell redox homeostasis; biological_process	GO:0016209; NA	GO:0016491; oxidoreductase activity; molecular_function	GO:0009055; NA
A0682	11	GO:0008033; tRNA processing; biological_process	GO:0016491; oxidoreductase activity; molecular_function	GO:0008750; NAD(P)+ transhydrogenase (AB-specific) activity; molecular_function	GO:0050660; flavin adenine dinucleotide binding; molecular_function	GO:0048037; cofactor binding; molecular_function	GO:0016021; integral to membrane; cellular_component	GO:0050661; NADP binding; molecular_function	GO:0030976; thiamine pyrophosphate binding; molecular_function	GO:0016616; oxidoreductase activity, acting on the CH-OH group of donors, NAD or NADP as acceptor; molecular_function	GO:0000287; magnesium ion binding; molecular_function	GO:0055114; oxidation-reduction process; biological_process
A0683	2	GO:0033014; tetrapyrrole biosynthetic process; biological_process	GO:0004418; hydroxymethylbilane synthase activity; molecular_function
A0684	2	GO:0005960; glycine cleavage complex; cellular_component	GO:0006546; glycine catabolic process; biological_process
A0686	6	GO:0055085; transmembrane transport; biological_process	GO:0005506; iron ion binding; molecular_function	GO:0055114; oxidation-reduction process; biological_process	GO:0016705; oxidoreductase activity, acting on paired donors, with incorporation or reduction of molecular oxygen; molecular_function	GO:0016021; integral to membrane; cellular_component	GO:0020037; heme binding; molecular_function
A0687	2	GO:0016491; oxidoreductase activity; molecular_function	GO:0008152; NA
A0688	4	GO:0050660; flavin adenine dinucleotide binding; molecular_function	GO:0016491; oxidoreductase activity; molecular_function	GO:0008762; UDP-N-acetylmuramate dehydrogenase activity; molecular_function	GO:0055114; oxidation-reduction process; biological_process
A0689	4	GO:0005506; iron ion binding; molecular_function	GO:0055114; oxidation-reduction process; biological_process	GO:0020037; heme binding; molecular_function	GO:0016705; oxidoreductase activity, acting on paired donors, with incorporation or reduction of molecular oxygen; molecular_function
A0690	11	GO:0048037; cofactor binding; molecular_function	GO:0045226; extracellular polysaccharide biosynthetic process; biological_process	GO:0008831; dTDP-4-dehydrorhamnose reductase activity; molecular_function	GO:0016491; oxidoreductase activity; molecular_function	GO:0044237; cellular metabolic process; biological_process	GO:0050662; coenzyme binding; molecular_function	GO:0055114; oxidation-reduction process; biological_process	GO:0009058; biosynthetic process; biological_process	GO:0008152; NA	GO:0003824; NA	GO:0016616; oxidoreductase activity, acting on the CH-OH group of donors, NAD or NADP as acceptor; molecular_function
A0691	4	GO:0008270; zinc ion binding; molecular_function	GO:0005634; nucleus; cellular_component	GO:0006351; transcription, DNA-dependent; biological_process	GO:0003677; DNA binding; molecular_function
A0692	2	GO:0008168; methyltransferase activity; molecular_function	GO:0008171; O-methyltransferase activity; molecular_function
A0693	9	GO:0008168; methyltransferase activity; molecular_function	GO:0008270; zinc ion binding; molecular_function	GO:0003854; 3-beta-hydroxy-delta5-steroid dehydrogenase activity; molecular_function	GO:0016491; oxidoreductase activity; molecular_function	GO:0009058; biosynthetic process; biological_process	GO:0008152; NA	GO:0055114; oxidation-reduction process; biological_process	GO:0016616; oxidoreductase activity, acting on the CH-OH group of donors, NAD or NADP as acceptor; molecular_function	GO:0006694; steroid biosynthetic process; biological_process
A0694	2	GO:0008152; NA	GO:0008168; methyltransferase activity; molecular_function
A0696	5	GO:0005737; cytoplasm; cellular_component	GO:0005634; nucleus; cellular_component	GO:0007264; small GTPase mediated signal transduction; biological_process	GO:0005525; GTP binding; molecular_function	GO:0005622; intracellular; cellular_component
A0700	2	GO:0016747; transferase activity, transferring acyl groups other than amino-acyl groups; molecular_function	GO:0008080; N-acetyltransferase activity; molecular_function
A0702	2	GO:0055114; oxidation-reduction process; biological_process	GO:0016627; oxidoreductase activity, acting on the CH-CH group of donors; molecular_function
A0705	6	GO:0016742; hydroxymethyl-, formyl- and related transferase activity; molecular_function	GO:0046872; metal ion binding; molecular_function	GO:0030001; metal ion transport; biological_process	GO:0008152; NA	GO:0009058; biosynthetic process; biological_process	GO:0016597; amino acid binding; molecular_function
A0706	2	GO:0003824; NA	GO:0016020; membrane; cellular_component
A0707	15	GO:0000166; nucleotide binding; molecular_function	GO:0098519; NA	GO:0016787; hydrolase activity; molecular_function	GO:0003677; DNA binding; molecular_function	GO:0006614; SRP-dependent cotranslational protein targeting to membrane; biological_process	GO:0005524; ATP binding; molecular_function	GO:0016301; kinase activity; molecular_function	GO:0004020; adenylylsulfate kinase activity; molecular_function	GO:0005525; GTP binding; molecular_function	GO:0003873; 6-phosphofructo-2-kinase activity; molecular_function	GO:0006000; fructose metabolic process; biological_process	GO:0008312; 7S RNA binding; molecular_function	GO:0048500; signal recognition particle; cellular_component	GO:0000103; sulfate assimilation; biological_process	GO:0051085; chaperone mediated protein folding requiring cofactor; biological_process
A0710	8	GO:0016491; oxidoreductase activity; molecular_function	GO:0044237; cellular metabolic process; biological_process	GO:0050662; coenzyme binding; molecular_function	GO:0055114; oxidation-reduction process; biological_process	GO:0003857; 3-hydroxyacyl-CoA dehydrogenase activity; molecular_function	GO:0008152; NA	GO:0006631; fatty acid metabolic process; biological_process	GO:0003824; NA
A0713	2	GO:0008152; NA	GO:0008168; methyltransferase activity; molecular_function
A0715	5	GO:0052861; NA	GO:0051015; actin filament binding; molecular_function	GO:0030674; protein binding, bridging; molecular_function	GO:0052862; NA	GO:0016998; cell wall macromolecule catabolic process; biological_process
A0716	3	GO:0055114; oxidation-reduction process; biological_process	GO:0016491; oxidoreductase activity; molecular_function	GO:0005506; iron ion binding; molecular_function
A0717	5	GO:0015171; amino acid transmembrane transporter activity; molecular_function	GO:0016020; membrane; cellular_component	GO:0006810; transport; biological_process	GO:0055085; transmembrane transport; biological_process	GO:0003333; amino acid transmembrane transport; biological_process
A0718	5	GO:0055114; oxidation-reduction process; biological_process	GO:0016021; integral to membrane; cellular_component	GO:0055085; transmembrane transport; biological_process	GO:0016020; membrane; cellular_component	GO:0006810; transport; biological_process
A0719	7	GO:0004020; adenylylsulfate kinase activity; molecular_function	GO:0006614; SRP-dependent cotranslational protein targeting to membrane; biological_process	GO:0016301; kinase activity; molecular_function	GO:0003924; GTPase activity; molecular_function	GO:0005524; ATP binding; molecular_function	GO:0005525; GTP binding; molecular_function	GO:0000103; sulfate assimilation; biological_process
A0720	3	GO:0008295; spermidine biosynthetic process; biological_process	GO:0006597; spermine biosynthetic process; biological_process	GO:0004014; adenosylmethionine decarboxylase activity; molecular_function
A0721	2	GO:0046872; metal ion binding; molecular_function	GO:0016787; hydrolase activity; molecular_function
A0724	1	GO:0016627; oxidoreductase activity, acting on the CH-CH group of donors; molecular_function
A0725	2	GO:0003824; NA	GO:0008152; NA
A0726	4	GO:0020037; heme binding; molecular_function	GO:0016705; oxidoreductase activity, acting on paired donors, with incorporation or reduction of molecular oxygen; molecular_function	GO:0055114; oxidation-reduction process; biological_process	GO:0005506; iron ion binding; molecular_function
A0727	1	GO:0005515; protein binding; molecular_function
A0728	4	GO:0055114; oxidation-reduction process; biological_process	GO:0020037; heme binding; molecular_function	GO:0016705; oxidoreductase activity, acting on paired donors, with incorporation or reduction of molecular oxygen; molecular_function	GO:0005506; iron ion binding; molecular_function
A0729	2	GO:0055085; transmembrane transport; biological_process	GO:0016021; integral to membrane; cellular_component
A0730	2	GO:0004553; hydrolase activity, hydrolyzing O-glycosyl compounds; molecular_function	GO:0005975; carbohydrate metabolic process; biological_process
A0732	2	GO:0005975; carbohydrate metabolic process; biological_process	GO:0004553; hydrolase activity, hydrolyzing O-glycosyl compounds; molecular_function
A0733	3	GO:0022857; transmembrane transporter activity; molecular_function	GO:0016021; integral to membrane; cellular_component	GO:0055085; transmembrane transport; biological_process
A0734	8	GO:0003700; sequence-specific DNA binding transcription factor activity; molecular_function	GO:0008270; zinc ion binding; molecular_function	GO:0005634; nucleus; cellular_component	GO:0006355; regulation of transcription, DNA-dependent; biological_process	GO:0043565; sequence-specific DNA binding; molecular_function	GO:0003677; DNA binding; molecular_function	GO:0000981; sequence-specific DNA binding RNA polymerase II transcription factor activity; molecular_function	GO:0046872; metal ion binding; molecular_function
A0736	4	GO:0006508; proteolysis; biological_process	GO:0008233; peptidase activity; molecular_function	GO:0016787; hydrolase activity; molecular_function	GO:0008152; NA
A0737	3	GO:0016021; integral to membrane; cellular_component	GO:0022857; transmembrane transporter activity; molecular_function	GO:0055085; transmembrane transport; biological_process
A0738	2	GO:0046872; metal ion binding; molecular_function	GO:0005524; ATP binding; molecular_function
A0740	2	GO:0000272; polysaccharide catabolic process; biological_process	GO:0008810; cellulase activity; molecular_function
A0741	4	GO:0030244; cellulose biosynthetic process; biological_process	GO:0016020; membrane; cellular_component	GO:0016760; cellulose synthase (UDP-forming) activity; molecular_function	GO:0016757; transferase activity, transferring glycosyl groups; molecular_function
A0743	2	GO:0055085; transmembrane transport; biological_process	GO:0016021; integral to membrane; cellular_component
A0744	8	GO:0044237; cellular metabolic process; biological_process	GO:0016491; oxidoreductase activity; molecular_function	GO:0008831; dTDP-4-dehydrorhamnose reductase activity; molecular_function	GO:0045226; extracellular polysaccharide biosynthetic process; biological_process	GO:0003824; NA	GO:0008152; NA	GO:0055114; oxidation-reduction process; biological_process	GO:0050662; coenzyme binding; molecular_function
A0745	6	GO:0016705; oxidoreductase activity, acting on paired donors, with incorporation or reduction of molecular oxygen; molecular_function	GO:0055114; oxidation-reduction process; biological_process	GO:0016491; oxidoreductase activity; molecular_function	GO:0050660; flavin adenine dinucleotide binding; molecular_function	GO:0008033; tRNA processing; biological_process	GO:0016117; carotenoid biosynthetic process; biological_process
A0747	2	GO:0055085; transmembrane transport; biological_process	GO:0016021; integral to membrane; cellular_component
A0749	4	GO:0004806; triglyceride lipase activity; molecular_function	GO:0008152; NA	GO:0016787; hydrolase activity; molecular_function	GO:0016042; lipid catabolic process; biological_process
A0750	3	GO:0008236; serine-type peptidase activity; molecular_function	GO:0006508; proteolysis; biological_process	GO:0004518; nuclease activity; molecular_function
A0751	3	GO:0055085; transmembrane transport; biological_process	GO:0016021; integral to membrane; cellular_component	GO:0022857; transmembrane transporter activity; molecular_function
A0752	12	GO:0006464; protein modification process; biological_process	GO:0008152; NA	GO:0008176; tRNA (guanine-N7-)-methyltransferase activity; molecular_function	GO:0008276; protein methyltransferase activity; molecular_function	GO:0032259; methylation; biological_process	GO:0004719; protein-L-isoaspartate (D-aspartate) O-methyltransferase activity; molecular_function	GO:0006400; tRNA modification; biological_process	GO:0008610; lipid biosynthetic process; biological_process	GO:0006479; protein methylation; biological_process	GO:0008168; methyltransferase activity; molecular_function	GO:0005737; cytoplasm; cellular_component	GO:0008171; O-methyltransferase activity; molecular_function
A0754	6	GO:0004609; phosphatidylserine decarboxylase activity; molecular_function	GO:0005351; sugar:hydrogen symporter activity; molecular_function	GO:0009401; phosphoenolpyruvate-dependent sugar phosphotransferase system; biological_process	GO:0008654; phospholipid biosynthetic process; biological_process	GO:0006810; transport; biological_process	GO:0016020; membrane; cellular_component
A0755	6	GO:0004672; protein kinase activity; molecular_function	GO:0016773; phosphotransferase activity, alcohol group as acceptor; molecular_function	GO:0005524; ATP binding; molecular_function	GO:0006468; protein phosphorylation; biological_process	GO:0016020; membrane; cellular_component	GO:0009103; lipopolysaccharide biosynthetic process; biological_process
A0757	4	GO:0055114; oxidation-reduction process; biological_process	GO:0020037; heme binding; molecular_function	GO:0016705; oxidoreductase activity, acting on paired donors, with incorporation or reduction of molecular oxygen; molecular_function	GO:0005506; iron ion binding; molecular_function
A0759	5	GO:0016829; lyase activity; molecular_function	GO:0006520; cellular amino acid metabolic process; biological_process	GO:0030170; pyridoxal phosphate binding; molecular_function	GO:0019752; carboxylic acid metabolic process; biological_process	GO:0016831; carboxy-lyase activity; molecular_function
A0760	4	GO:0055114; oxidation-reduction process; biological_process	GO:0008762; UDP-N-acetylmuramate dehydrogenase activity; molecular_function	GO:0050660; flavin adenine dinucleotide binding; molecular_function	GO:0016491; oxidoreductase activity; molecular_function
A0763	2	GO:0016810; hydrolase activity, acting on carbon-nitrogen (but not peptide) bonds; molecular_function	GO:0006807; nitrogen compound metabolic process; biological_process
A0765	5	GO:0003723; RNA binding; molecular_function	GO:0006278; RNA-dependent DNA replication; biological_process	GO:0015074; DNA integration; biological_process	GO:0007338; single fertilization; biological_process	GO:0003964; RNA-directed DNA polymerase activity; molecular_function
A0766	4	GO:0008270; zinc ion binding; molecular_function	GO:0006355; regulation of transcription, DNA-dependent; biological_process	GO:0005634; nucleus; cellular_component	GO:0000981; sequence-specific DNA binding RNA polymerase II transcription factor activity; molecular_function
A0768	5	GO:0005524; ATP binding; molecular_function	GO:0005515; protein binding; molecular_function	GO:0009236; cobalamin biosynthetic process; biological_process	GO:0043531; ADP binding; molecular_function	GO:0016887; ATPase activity; molecular_function
A0769	3	GO:0006508; proteolysis; biological_process	GO:0004252; serine-type endopeptidase activity; molecular_function	GO:0008236; serine-type peptidase activity; molecular_function
A0770	13	GO:0003854; 3-beta-hydroxy-delta5-steroid dehydrogenase activity; molecular_function	GO:0045226; extracellular polysaccharide biosynthetic process; biological_process	GO:0070402; NADPH binding; molecular_function	GO:0044237; cellular metabolic process; biological_process	GO:0008831; dTDP-4-dehydrorhamnose reductase activity; molecular_function	GO:0016491; oxidoreductase activity; molecular_function	GO:0055114; oxidation-reduction process; biological_process	GO:0050662; coenzyme binding; molecular_function	GO:0008152; NA	GO:0009058; biosynthetic process; biological_process	GO:0003824; NA	GO:0006694; steroid biosynthetic process; biological_process	GO:0016616; oxidoreductase activity, acting on the CH-OH group of donors, NAD or NADP as acceptor; molecular_function
A0771	2	GO:0005975; carbohydrate metabolic process; biological_process	GO:0004553; hydrolase activity, hydrolyzing O-glycosyl compounds; molecular_function
A0772	1	GO:0016021; integral to membrane; cellular_component
A0773	1	GO:0009058; biosynthetic process; biological_process
A0774	3	GO:0055114; oxidation-reduction process; biological_process	GO:0016491; oxidoreductase activity; molecular_function	GO:0010181; FMN binding; molecular_function
A0776	4	GO:0006508; proteolysis; biological_process	GO:0016787; hydrolase activity; molecular_function	GO:0008236; serine-type peptidase activity; molecular_function	GO:0008152; NA
A0777	2	GO:0008171; O-methyltransferase activity; molecular_function	GO:0046983; protein dimerization activity; molecular_function
A0778	18	GO:0051301; cell division; biological_process	GO:0007059; chromosome segregation; biological_process	GO:0006810; transport; biological_process	GO:0007049; cell cycle; biological_process	GO:0016021; integral to membrane; cellular_component	GO:0043531; ADP binding; molecular_function	GO:0005525; GTP binding; molecular_function	GO:0003924; GTPase activity; molecular_function	GO:0003724; RNA helicase activity; molecular_function	GO:0003723; RNA binding; molecular_function	GO:0008152; NA	GO:0000166; nucleotide binding; molecular_function	GO:0016301; kinase activity; molecular_function	GO:0003677; DNA binding; molecular_function	GO:0005524; ATP binding; molecular_function	GO:0098519; NA	GO:0016020; membrane; cellular_component	GO:0016887; ATPase activity; molecular_function
A0781	6	GO:0050660; flavin adenine dinucleotide binding; molecular_function	GO:0008831; dTDP-4-dehydrorhamnose reductase activity; molecular_function	GO:0016491; oxidoreductase activity; molecular_function	GO:0008152; NA	GO:0045226; extracellular polysaccharide biosynthetic process; biological_process	GO:0055114; oxidation-reduction process; biological_process
A0782	3	GO:0050662; coenzyme binding; molecular_function	GO:0003824; NA	GO:0044237; cellular metabolic process; biological_process
A0783	7	GO:0016491; oxidoreductase activity; molecular_function	GO:0004499; flavin-containing monooxygenase activity; molecular_function	GO:0050660; flavin adenine dinucleotide binding; molecular_function	GO:0050661; NADP binding; molecular_function	GO:0016117; carotenoid biosynthetic process; biological_process	GO:0016705; oxidoreductase activity, acting on paired donors, with incorporation or reduction of molecular oxygen; molecular_function	GO:0055114; oxidation-reduction process; biological_process
A0784	6	GO:0006813; potassium ion transport; biological_process	GO:0005198; NA	GO:0005249; voltage-gated potassium channel activity; molecular_function	GO:0019028; viral capsid; cellular_component	GO:0016021; integral to membrane; cellular_component	GO:0030955; potassium ion binding; molecular_function
A0785	4	GO:0050660; flavin adenine dinucleotide binding; molecular_function	GO:0016491; oxidoreductase activity; molecular_function	GO:0008762; UDP-N-acetylmuramate dehydrogenase activity; molecular_function	GO:0055114; oxidation-reduction process; biological_process
A0787	10	GO:0005634; nucleus; cellular_component	GO:0007067; mitosis; biological_process	GO:0016740; transferase activity; molecular_function	GO:0005737; cytoplasm; cellular_component	GO:0000775; chromosome, centromeric region; cellular_component	GO:0008033; tRNA processing; biological_process	GO:0008152; NA	GO:0004066; asparagine synthase (glutamine-hydrolyzing) activity; molecular_function	GO:0006529; asparagine biosynthetic process; biological_process	GO:0007049; cell cycle; biological_process
A0789	5	GO:0008152; NA	GO:0050662; coenzyme binding; molecular_function	GO:0044237; cellular metabolic process; biological_process	GO:0016491; oxidoreductase activity; molecular_function	GO:0003824; NA
A0790	4	GO:0050660; flavin adenine dinucleotide binding; molecular_function	GO:0016491; oxidoreductase activity; molecular_function	GO:0008762; UDP-N-acetylmuramate dehydrogenase activity; molecular_function	GO:0055114; oxidation-reduction process; biological_process
A0791	3	GO:0055085; transmembrane transport; biological_process	GO:0022857; transmembrane transporter activity; molecular_function	GO:0016021; integral to membrane; cellular_component
A0793	8	GO:0016616; oxidoreductase activity, acting on the CH-OH group of donors, NAD or NADP as acceptor; molecular_function	GO:0009058; biosynthetic process; biological_process	GO:0008152; NA	GO:0055114; oxidation-reduction process; biological_process	GO:0016491; oxidoreductase activity; molecular_function	GO:0008168; methyltransferase activity; molecular_function	GO:0048037; cofactor binding; molecular_function	GO:0008270; zinc ion binding; molecular_function
A0796	3	GO:0016021; integral to membrane; cellular_component	GO:0022857; transmembrane transporter activity; molecular_function	GO:0055085; transmembrane transport; biological_process
A0797	4	GO:0008152; NA	GO:0006508; proteolysis; biological_process	GO:0008233; peptidase activity; molecular_function	GO:0016787; hydrolase activity; molecular_function
A0798	5	GO:0055114; oxidation-reduction process; biological_process	GO:0050660; flavin adenine dinucleotide binding; molecular_function	GO:0004499; flavin-containing monooxygenase activity; molecular_function	GO:0016491; oxidoreductase activity; molecular_function	GO:0050661; NADP binding; molecular_function
A0799	8	GO:0006479; protein methylation; biological_process	GO:0008168; methyltransferase activity; molecular_function	GO:0005737; cytoplasm; cellular_component	GO:0008276; protein methyltransferase activity; molecular_function	GO:0032259; methylation; biological_process	GO:0004719; protein-L-isoaspartate (D-aspartate) O-methyltransferase activity; molecular_function	GO:0006464; protein modification process; biological_process	GO:0008152; NA
A0800	2	GO:0004185; serine-type carboxypeptidase activity; molecular_function	GO:0006508; proteolysis; biological_process
A0803	1	GO:0016787; hydrolase activity; molecular_function
A0804	9	GO:0005840; ribosome; cellular_component	GO:0005622; intracellular; cellular_component	GO:0006412; translation; biological_process	GO:0008152; NA	GO:0016758; transferase activity, transferring hexosyl groups; molecular_function	GO:0005975; carbohydrate metabolic process; biological_process	GO:0003735; structural constituent of ribosome; molecular_function	GO:0030246; carbohydrate binding; molecular_function	GO:0030259; lipid glycosylation; biological_process
A0805	1	GO:0016798; hydrolase activity, acting on glycosyl bonds; molecular_function
A0806	3	GO:0022857; transmembrane transporter activity; molecular_function	GO:0016021; integral to membrane; cellular_component	GO:0055085; transmembrane transport; biological_process
A0807	3	GO:0016491; oxidoreductase activity; molecular_function	GO:0050660; flavin adenine dinucleotide binding; molecular_function	GO:0055114; oxidation-reduction process; biological_process
A0808	2	GO:0003840; gamma-glutamyltransferase activity; molecular_function	GO:0006749; glutathione metabolic process; biological_process
A0809	3	GO:0045454; cell redox homeostasis; biological_process	GO:0009055; NA	GO:0015035; protein disulfide oxidoreductase activity; molecular_function
A0810	2	GO:0006397; mRNA processing; biological_process	GO:0004540; ribonuclease activity; molecular_function
A0811	2	GO:0003824; NA	GO:0008152; NA
A0812	3	GO:0016491; oxidoreductase activity; molecular_function	GO:0016747; transferase activity, transferring acyl groups other than amino-acyl groups; molecular_function	GO:0008152; NA
A0813	2	GO:0009058; biosynthetic process; biological_process	GO:0003824; NA
A0816	9	GO:0006415; translational termination; biological_process	GO:0006351; transcription, DNA-dependent; biological_process	GO:0055085; transmembrane transport; biological_process	GO:0005737; cytoplasm; cellular_component	GO:0016021; integral to membrane; cellular_component	GO:0003747; translation release factor activity; molecular_function	GO:0016149; translation release factor activity, codon specific; molecular_function	GO:0003899; DNA-directed RNA polymerase activity; molecular_function	GO:0003677; DNA binding; molecular_function
A0817	5	GO:0005515; protein binding; molecular_function	GO:0006508; proteolysis; biological_process	GO:0006626; protein targeting to mitochondrion; biological_process	GO:0005741; mitochondrial outer membrane; cellular_component	GO:0004252; serine-type endopeptidase activity; molecular_function
A0818	3	GO:0055085; transmembrane transport; biological_process	GO:0022857; transmembrane transporter activity; molecular_function	GO:0016021; integral to membrane; cellular_component
A0819	4	GO:0006412; translation; biological_process	GO:0005840; ribosome; cellular_component	GO:0003735; structural constituent of ribosome; molecular_function	GO:0005622; intracellular; cellular_component
A0821	3	GO:0003755; peptidyl-prolyl cis-trans isomerase activity; molecular_function	GO:0003676; nucleic acid binding; molecular_function	GO:0006457; protein folding; biological_process
A0822	2	GO:0036361; NA	GO:0006807; nitrogen compound metabolic process; biological_process
A0825	1	GO:0000902; cell morphogenesis; biological_process
A0826	3	GO:0005524; ATP binding; molecular_function	GO:0006468; protein phosphorylation; biological_process	GO:0004672; protein kinase activity; molecular_function
A0827	13	GO:0003924; GTPase activity; molecular_function	GO:0005622; intracellular; cellular_component	GO:0019001; guanyl nucleotide binding; molecular_function	GO:0005524; ATP binding; molecular_function	GO:0007186; G-protein coupled receptor protein signaling pathway; biological_process	GO:0005634; nucleus; cellular_component	GO:0003873; 6-phosphofructo-2-kinase activity; molecular_function	GO:0005525; GTP binding; molecular_function	GO:0007264; small GTPase mediated signal transduction; biological_process	GO:0031683; G-protein beta/gamma-subunit complex binding; molecular_function	GO:0005737; cytoplasm; cellular_component	GO:0006000; fructose metabolic process; biological_process	GO:0004871; signal transducer activity; molecular_function
A0829	3	GO:0055114; oxidation-reduction process; biological_process	GO:0016491; oxidoreductase activity; molecular_function	GO:0016209; NA
A0830	3	GO:0006508; proteolysis; biological_process	GO:0004252; serine-type endopeptidase activity; molecular_function	GO:0008236; serine-type peptidase activity; molecular_function
A0832	1	GO:0016884; carbon-nitrogen ligase activity, with glutamine as amido-N-donor; molecular_function
A0833	3	GO:0016020; membrane; cellular_component	GO:0006508; proteolysis; biological_process	GO:0005515; protein binding; molecular_function
A0837	1	GO:0016787; hydrolase activity; molecular_function
A0838	3	GO:0005739; mitochondrion; cellular_component	GO:0003954; NADH dehydrogenase activity; molecular_function	GO:0008137; NADH dehydrogenase (ubiquinone) activity; molecular_function
A0840	1	GO:0016747; transferase activity, transferring acyl groups other than amino-acyl groups; molecular_function
A0841	6	GO:0006886; intracellular protein transport; biological_process	GO:0006464; protein modification process; biological_process	GO:0009058; biosynthetic process; biological_process	GO:0016788; hydrolase activity, acting on ester bonds; molecular_function	GO:0006505; GPI anchor metabolic process; biological_process	GO:0008474; palmitoyl-(protein) hydrolase activity; molecular_function
A0842	4	GO:0003677; DNA binding; molecular_function	GO:0006351; transcription, DNA-dependent; biological_process	GO:0005634; nucleus; cellular_component	GO:0008270; zinc ion binding; molecular_function
A0843	2	GO:0006725; cellular aromatic compound metabolic process; biological_process	GO:0016830; carbon-carbon lyase activity; molecular_function
A0844	2	GO:0005525; GTP binding; molecular_function	GO:0006614; SRP-dependent cotranslational protein targeting to membrane; biological_process
A0845	4	GO:0016810; hydrolase activity, acting on carbon-nitrogen (but not peptide) bonds; molecular_function	GO:0006529; asparagine biosynthetic process; biological_process	GO:0006807; nitrogen compound metabolic process; biological_process	GO:0004066; asparagine synthase (glutamine-hydrolyzing) activity; molecular_function
A0846	2	GO:0016491; oxidoreductase activity; molecular_function	GO:0055114; oxidation-reduction process; biological_process
A0847	2	GO:0030036; actin cytoskeleton organization; biological_process	GO:0003779; actin binding; molecular_function
A0848	2	GO:0003935; GTP cyclohydrolase II activity; molecular_function	GO:0009231; riboflavin biosynthetic process; biological_process
A0851	1	GO:0005515; protein binding; molecular_function
A0853	1	GO:0005515; protein binding; molecular_function
A0854	4	GO:0004476; mannose-6-phosphate isomerase activity; molecular_function	GO:0006355; regulation of transcription, DNA-dependent; biological_process	GO:0005975; carbohydrate metabolic process; biological_process	GO:0008270; zinc ion binding; molecular_function
A0855	7	GO:0005524; ATP binding; molecular_function	GO:0003924; GTPase activity; molecular_function	GO:0015093; ferrous iron transmembrane transporter activity; molecular_function	GO:0015684; ferrous iron transport; biological_process	GO:0016021; integral to membrane; cellular_component	GO:0005525; GTP binding; molecular_function	GO:0016887; ATPase activity; molecular_function
A0857	6	GO:0016705; oxidoreductase activity, acting on paired donors, with incorporation or reduction of molecular oxygen; molecular_function	GO:0055114; oxidation-reduction process; biological_process	GO:0016491; oxidoreductase activity; molecular_function	GO:0050660; flavin adenine dinucleotide binding; molecular_function	GO:0008033; tRNA processing; biological_process	GO:0016117; carotenoid biosynthetic process; biological_process
A0858	5	GO:0003824; NA	GO:0016491; oxidoreductase activity; molecular_function	GO:0044237; cellular metabolic process; biological_process	GO:0050662; coenzyme binding; molecular_function	GO:0008152; NA
A0861	3	GO:0005507; copper ion binding; molecular_function	GO:0055114; oxidation-reduction process; biological_process	GO:0016491; oxidoreductase activity; molecular_function
A0862	3	GO:0055114; oxidation-reduction process; biological_process	GO:0016706; oxidoreductase activity, acting on paired donors, with incorporation or reduction of molecular oxygen, 2-oxoglutarate as one donor, and incorporation of one atom each of oxygen into both donors; molecular_function	GO:0016491; oxidoreductase activity; molecular_function
A0863	8	GO:0003676; nucleic acid binding; molecular_function	GO:0004386; helicase activity; molecular_function	GO:0008026; ATP-dependent helicase activity; molecular_function	GO:0005524; ATP binding; molecular_function	GO:0006614; SRP-dependent cotranslational protein targeting to membrane; biological_process	GO:0016887; ATPase activity; molecular_function	GO:0005525; GTP binding; molecular_function	GO:0006810; transport; biological_process
A0864	4	GO:0031072; heat shock protein binding; molecular_function	GO:0016151; nickel ion binding; molecular_function	GO:0051082; unfolded protein binding; molecular_function	GO:0006464; protein modification process; biological_process
A0868	4	GO:0055085; transmembrane transport; biological_process	GO:0016020; membrane; cellular_component	GO:0030001; metal ion transport; biological_process	GO:0046873; metal ion transmembrane transporter activity; molecular_function
A0873	3	GO:0016491; oxidoreductase activity; molecular_function	GO:0010181; FMN binding; molecular_function	GO:0005515; protein binding; molecular_function
A0876	6	GO:0009103; lipopolysaccharide biosynthetic process; biological_process	GO:0016020; membrane; cellular_component	GO:0005524; ATP binding; molecular_function	GO:0006468; protein phosphorylation; biological_process	GO:0004672; protein kinase activity; molecular_function	GO:0016773; phosphotransferase activity, alcohol group as acceptor; molecular_function
A0877	3	GO:0009058; biosynthetic process; biological_process	GO:0016874; ligase activity; molecular_function	GO:0005524; ATP binding; molecular_function
A0879	2	GO:0008152; NA	GO:0016491; oxidoreductase activity; molecular_function
A0881	1	GO:0016021; integral to membrane; cellular_component
A0882	5	GO:0006629; lipid metabolic process; biological_process	GO:0006633; fatty acid biosynthetic process; biological_process	GO:0055114; oxidation-reduction process; biological_process	GO:0016705; oxidoreductase activity, acting on paired donors, with incorporation or reduction of molecular oxygen; molecular_function	GO:0016021; integral to membrane; cellular_component
A0883	1	GO:0005198; NA
A0885	4	GO:0055114; oxidation-reduction process; biological_process	GO:0008762; UDP-N-acetylmuramate dehydrogenase activity; molecular_function	GO:0016491; oxidoreductase activity; molecular_function	GO:0050660; flavin adenine dinucleotide binding; molecular_function
A0886	2	GO:0046872; metal ion binding; molecular_function	GO:0005515; protein binding; molecular_function
A0887	4	GO:0005840; ribosome; cellular_component	GO:0003735; structural constituent of ribosome; molecular_function	GO:0005622; intracellular; cellular_component	GO:0006414; translational elongation; biological_process
A0891	5	GO:0046872; metal ion binding; molecular_function	GO:0005515; protein binding; molecular_function	GO:0004553; hydrolase activity, hydrolyzing O-glycosyl compounds; molecular_function	GO:0035556; intracellular signal transduction; biological_process	GO:0005975; carbohydrate metabolic process; biological_process
A0892	2	GO:0016021; integral to membrane; cellular_component	GO:0055085; transmembrane transport; biological_process
A0894	6	GO:0000124; SAGA complex; cellular_component	GO:0006367; transcription initiation from RNA polymerase II promoter; biological_process	GO:0003712; transcription cofactor activity; molecular_function	GO:0016021; integral to membrane; cellular_component	GO:0005672; transcription factor TFIIA complex; cellular_component	GO:0004190; aspartic-type endopeptidase activity; molecular_function
A0897	4	GO:0005622; intracellular; cellular_component	GO:0005515; protein binding; molecular_function	GO:0005096; GTPase activator activity; molecular_function	GO:0051056; regulation of small GTPase mediated signal transduction; biological_process
A0898	3	GO:0005515; protein binding; molecular_function	GO:0006457; protein folding; biological_process	GO:0003755; peptidyl-prolyl cis-trans isomerase activity; molecular_function
A0899	7	GO:0046872; metal ion binding; molecular_function	GO:0008017; microtubule binding; molecular_function	GO:0030001; metal ion transport; biological_process	GO:0007165; signal transduction; biological_process	GO:0005634; nucleus; cellular_component	GO:0006858; extracellular transport; biological_process	GO:0006355; regulation of transcription, DNA-dependent; biological_process
A0901	12	GO:0016788; hydrolase activity, acting on ester bonds; molecular_function	GO:0006096; glycolysis; biological_process	GO:0006886; intracellular protein transport; biological_process	GO:0000015; phosphopyruvate hydratase complex; cellular_component	GO:0016787; hydrolase activity; molecular_function	GO:0006629; lipid metabolic process; biological_process	GO:0008374; O-acyltransferase activity; molecular_function	GO:0008152; NA	GO:0000287; magnesium ion binding; molecular_function	GO:0006505; GPI anchor metabolic process; biological_process	GO:0004634; phosphopyruvate hydratase activity; molecular_function	GO:0005515; protein binding; molecular_function
A0903	4	GO:0050660; flavin adenine dinucleotide binding; molecular_function	GO:0016491; oxidoreductase activity; molecular_function	GO:0055114; oxidation-reduction process; biological_process	GO:0008762; UDP-N-acetylmuramate dehydrogenase activity; molecular_function
A0905	2	GO:0005198; NA	GO:0005882; intermediate filament; cellular_component
A0906	11	GO:0003824; NA	GO:0006631; fatty acid metabolic process; biological_process	GO:0009058; biosynthetic process; biological_process	GO:0008152; NA	GO:0003857; 3-hydroxyacyl-CoA dehydrogenase activity; molecular_function	GO:0055114; oxidation-reduction process; biological_process	GO:0050662; coenzyme binding; molecular_function	GO:0044237; cellular metabolic process; biological_process	GO:0016491; oxidoreductase activity; molecular_function	GO:0008831; dTDP-4-dehydrorhamnose reductase activity; molecular_function	GO:0045226; extracellular polysaccharide biosynthetic process; biological_process
A0907	2	GO:0055114; oxidation-reduction process; biological_process	GO:0016616; oxidoreductase activity, acting on the CH-OH group of donors, NAD or NADP as acceptor; molecular_function
A0909	2	GO:0006904; vesicle docking involved in exocytosis; biological_process	GO:0016192; vesicle-mediated transport; biological_process
A0911	1	GO:0043565; sequence-specific DNA binding; molecular_function
A0912	3	GO:0016020; membrane; cellular_component	GO:0009522; photosystem I; cellular_component	GO:0015979; photosynthesis; biological_process
A0914	1	GO:0008236; serine-type peptidase activity; molecular_function
A0915	5	GO:0003333; amino acid transmembrane transport; biological_process	GO:0055085; transmembrane transport; biological_process	GO:0015171; amino acid transmembrane transporter activity; molecular_function	GO:0016020; membrane; cellular_component	GO:0006810; transport; biological_process
A0919	3	GO:0016491; oxidoreductase activity; molecular_function	GO:0016209; NA	GO:0055114; oxidation-reduction process; biological_process
A0920	1	GO:0005515; protein binding; molecular_function
A0921	2	GO:0004100; chitin synthase activity; molecular_function	GO:0006031; chitin biosynthetic process; biological_process
A0922	1	GO:0009439; cyanate metabolic process; biological_process
A0924	1	GO:0016787; hydrolase activity; molecular_function
A0925	1	GO:0016772; transferase activity, transferring phosphorus-containing groups; molecular_function
A0927	6	GO:0016773; phosphotransferase activity, alcohol group as acceptor; molecular_function	GO:0004672; protein kinase activity; molecular_function	GO:0009103; lipopolysaccharide biosynthetic process; biological_process	GO:0016020; membrane; cellular_component	GO:0006468; protein phosphorylation; biological_process	GO:0005524; ATP binding; molecular_function
A0931	7	GO:0006629; lipid metabolic process; biological_process	GO:0008474; palmitoyl-(protein) hydrolase activity; molecular_function	GO:0006505; GPI anchor metabolic process; biological_process	GO:0006464; protein modification process; biological_process	GO:0016788; hydrolase activity, acting on ester bonds; molecular_function	GO:0004806; triglyceride lipase activity; molecular_function	GO:0006886; intracellular protein transport; biological_process
A0932	2	GO:0006869; lipid transport; biological_process	GO:0005319; lipid transporter activity; molecular_function
A0933	1	GO:0009877; nodulation; biological_process
A0934	4	GO:0004812; aminoacyl-tRNA ligase activity; molecular_function	GO:0000166; nucleotide binding; molecular_function	GO:0005524; ATP binding; molecular_function	GO:0006418; tRNA aminoacylation for protein translation; biological_process
A0935	3	GO:0006508; proteolysis; biological_process	GO:0004252; serine-type endopeptidase activity; molecular_function	GO:0008236; serine-type peptidase activity; molecular_function
A0936	1	GO:0008121; ubiquinol-cytochrome-c reductase activity; molecular_function
A0938	2	GO:0019074; viral RNA genome packaging; biological_process	GO:0019013; viral nucleocapsid; cellular_component
A0939	1	GO:0005515; protein binding; molecular_function
A0940	1	GO:0044237; cellular metabolic process; biological_process
A0942	10	GO:0005578; proteinaceous extracellular matrix; cellular_component	GO:0008080; N-acetyltransferase activity; molecular_function	GO:0016747; transferase activity, transferring acyl groups other than amino-acyl groups; molecular_function	GO:0006270; DNA-dependent DNA replication initiation; biological_process	GO:0043395; heparan sulfate proteoglycan binding; molecular_function	GO:0016020; membrane; cellular_component	GO:0008270; zinc ion binding; molecular_function	GO:0006355; regulation of transcription, DNA-dependent; biological_process	GO:0032040; small-subunit processome; cellular_component	GO:0005634; nucleus; cellular_component
A0943	4	GO:0006418; tRNA aminoacylation for protein translation; biological_process	GO:0004812; aminoacyl-tRNA ligase activity; molecular_function	GO:0000166; nucleotide binding; molecular_function	GO:0005524; ATP binding; molecular_function
A0945	3	GO:0042773; ATP synthesis coupled electron transport; biological_process	GO:0005743; mitochondrial inner membrane; cellular_component	GO:0008137; NADH dehydrogenase (ubiquinone) activity; molecular_function
A0946	4	GO:0015031; protein transport; biological_process	GO:0005515; protein binding; molecular_function	GO:0005622; intracellular; cellular_component	GO:0042981; regulation of apoptosis; biological_process
A0947	9	GO:0016021; integral to membrane; cellular_component	GO:0005219; ryanodine-sensitive calcium-release channel activity; molecular_function	GO:0006260; DNA replication; biological_process	GO:0005634; nucleus; cellular_component	GO:0016491; oxidoreductase activity; molecular_function	GO:0019031; viral envelope; cellular_component	GO:0006874; cellular calcium ion homeostasis; biological_process	GO:0055114; oxidation-reduction process; biological_process	GO:0016209; NA
A0948	4	GO:0009116; nucleoside metabolic process; biological_process	GO:0001848; complement binding; molecular_function	GO:0005615; extracellular space; cellular_component	GO:0003824; NA
A0949	6	GO:0005737; cytoplasm; cellular_component	GO:0006826; iron ion transport; biological_process	GO:0008849; enterochelin esterase activity; molecular_function	GO:0006122; mitochondrial electron transport, ubiquinol to cytochrome c; biological_process	GO:0005750; mitochondrial respiratory chain complex III; cellular_component	GO:0005506; iron ion binding; molecular_function
A0950	2	GO:0006511; ubiquitin-dependent protein catabolic process; biological_process	GO:0004221; ubiquitin thiolesterase activity; molecular_function
A0951	3	GO:0006355; regulation of transcription, DNA-dependent; biological_process	GO:0005634; nucleus; cellular_component	GO:0003677; DNA binding; molecular_function
A0952	2	GO:0008270; zinc ion binding; molecular_function	GO:0003676; nucleic acid binding; molecular_function
A0953	7	GO:0055114; oxidation-reduction process; biological_process	GO:0008152; NA	GO:0020037; heme binding; molecular_function	GO:0003995; acyl-CoA dehydrogenase activity; molecular_function	GO:0016627; oxidoreductase activity, acting on the CH-CH group of donors; molecular_function	GO:0016491; oxidoreductase activity; molecular_function	GO:0050660; flavin adenine dinucleotide binding; molecular_function
A0954	2	GO:0055114; oxidation-reduction process; biological_process	GO:0016491; oxidoreductase activity; molecular_function
A0956	1	GO:0016757; transferase activity, transferring glycosyl groups; molecular_function
A0957	3	GO:0005840; ribosome; cellular_component	GO:0003735; structural constituent of ribosome; molecular_function	GO:0006412; translation; biological_process
A0959	1	GO:0005515; protein binding; molecular_function
A0962	1	GO:0005524; ATP binding; molecular_function
A0964	1	GO:0016021; integral to membrane; cellular_component
A0966	2	GO:0008152; NA	GO:0016787; hydrolase activity; molecular_function
A0968	1	GO:0055085; transmembrane transport; biological_process
A0972	4	GO:0005840; ribosome; cellular_component	GO:0003735; structural constituent of ribosome; molecular_function	GO:0005622; intracellular; cellular_component	GO:0006412; translation; biological_process
A0973	3	GO:0003723; RNA binding; molecular_function	GO:0005622; intracellular; cellular_component	GO:0019843; rRNA binding; molecular_function
A0974	2	GO:0008152; NA	GO:0008168; methyltransferase activity; molecular_function
A0975	6	GO:0003676; nucleic acid binding; molecular_function	GO:0008026; ATP-dependent helicase activity; molecular_function	GO:0004386; helicase activity; molecular_function	GO:0016787; hydrolase activity; molecular_function	GO:0005524; ATP binding; molecular_function	GO:0003677; DNA binding; molecular_function
A0976	2	GO:0005975; carbohydrate metabolic process; biological_process	GO:0004553; hydrolase activity, hydrolyzing O-glycosyl compounds; molecular_function
A0977	2	GO:0016491; oxidoreductase activity; molecular_function	GO:0055114; oxidation-reduction process; biological_process
A0979	2	GO:0015743; malate transport; biological_process	GO:0042147; retrograde transport, endosome to Golgi; biological_process
A0980	3	GO:0016021; integral to membrane; cellular_component	GO:0005789; endoplasmic reticulum membrane; cellular_component	GO:0006506; GPI anchor biosynthetic process; biological_process
A0981	1	GO:0003824; NA
A0982	5	GO:0005524; ATP binding; molecular_function	GO:0016787; hydrolase activity; molecular_function	GO:0015937; coenzyme A biosynthetic process; biological_process	GO:0004140; dephospho-CoA kinase activity; molecular_function	GO:0008270; zinc ion binding; molecular_function
A0983	3	GO:0004672; protein kinase activity; molecular_function	GO:0006468; protein phosphorylation; biological_process	GO:0005524; ATP binding; molecular_function
A0984	2	GO:0055114; oxidation-reduction process; biological_process	GO:0016491; oxidoreductase activity; molecular_function
A0985	2	GO:0008152; NA	GO:0016491; oxidoreductase activity; molecular_function
A0986	4	GO:0016705; oxidoreductase activity, acting on paired donors, with incorporation or reduction of molecular oxygen; molecular_function	GO:0020037; heme binding; molecular_function	GO:0055114; oxidation-reduction process; biological_process	GO:0005506; iron ion binding; molecular_function
A0987	7	GO:0016705; oxidoreductase activity, acting on paired donors, with incorporation or reduction of molecular oxygen; molecular_function	GO:0055114; oxidation-reduction process; biological_process	GO:0016491; oxidoreductase activity; molecular_function	GO:0006813; potassium ion transport; biological_process	GO:0050660; flavin adenine dinucleotide binding; molecular_function	GO:0016117; carotenoid biosynthetic process; biological_process	GO:0016614; oxidoreductase activity, acting on CH-OH group of donors; molecular_function
A0988	4	GO:0055114; oxidation-reduction process; biological_process	GO:0008762; UDP-N-acetylmuramate dehydrogenase activity; molecular_function	GO:0050660; flavin adenine dinucleotide binding; molecular_function	GO:0016491; oxidoreductase activity; molecular_function
A0990	11	GO:0016491; oxidoreductase activity; molecular_function	GO:0005737; cytoplasm; cellular_component	GO:0048037; cofactor binding; molecular_function	GO:0006631; fatty acid metabolic process; biological_process	GO:0006098; pentose-phosphate shunt; biological_process	GO:0051287; NAD binding; molecular_function	GO:0004616; phosphogluconate dehydrogenase (decarboxylating) activity; molecular_function	GO:0046168; glycerol-3-phosphate catabolic process; biological_process	GO:0016616; oxidoreductase activity, acting on the CH-OH group of donors, NAD or NADP as acceptor; molecular_function	GO:0055114; oxidation-reduction process; biological_process	GO:0003857; 3-hydroxyacyl-CoA dehydrogenase activity; molecular_function
A0991	3	GO:0003824; NA	GO:0048037; cofactor binding; molecular_function	GO:0008152; NA
A0992	4	GO:0005506; iron ion binding; molecular_function	GO:0016705; oxidoreductase activity, acting on paired donors, with incorporation or reduction of molecular oxygen; molecular_function	GO:0020037; heme binding; molecular_function	GO:0055114; oxidation-reduction process; biological_process
A0995	2	GO:0005975; carbohydrate metabolic process; biological_process	GO:0004553; hydrolase activity, hydrolyzing O-glycosyl compounds; molecular_function
A0996	2	GO:0004190; aspartic-type endopeptidase activity; molecular_function	GO:0006508; proteolysis; biological_process
A0997	2	GO:0008236; serine-type peptidase activity; molecular_function	GO:0006508; proteolysis; biological_process
A0999	2	GO:0055114; oxidation-reduction process; biological_process	GO:0016491; oxidoreductase activity; molecular_function
A1000	1	GO:0005515; protein binding; molecular_function
A1001	2	GO:0008152; NA	GO:0016491; oxidoreductase activity; molecular_function
A1002	4	GO:0055085; transmembrane transport; biological_process	GO:0016020; membrane; cellular_component	GO:0030001; metal ion transport; biological_process	GO:0046873; metal ion transmembrane transporter activity; molecular_function
A1005	2	GO:0031167; rRNA methylation; biological_process	GO:0008168; methyltransferase activity; molecular_function
A1006	1	GO:0003824; NA
A1009	5	GO:0005515; protein binding; molecular_function	GO:0008318; protein prenyltransferase activity; molecular_function	GO:0000398; nuclear mRNA splicing, via spliceosome; biological_process	GO:0005634; nucleus; cellular_component	GO:0018342; protein prenylation; biological_process
A1010	13	GO:0008152; NA	GO:0006464; protein modification process; biological_process	GO:0008176; tRNA (guanine-N7-)-methyltransferase activity; molecular_function	GO:0055114; oxidation-reduction process; biological_process	GO:0000154; rRNA modification; biological_process	GO:0000179; rRNA (adenine-N6,N6-)-dimethyltransferase activity; molecular_function	GO:0008649; rRNA methyltransferase activity; molecular_function	GO:0006400; tRNA modification; biological_process	GO:0004719; protein-L-isoaspartate (D-aspartate) O-methyltransferase activity; molecular_function	GO:0008610; lipid biosynthetic process; biological_process	GO:0008168; methyltransferase activity; molecular_function	GO:0008171; O-methyltransferase activity; molecular_function	GO:0016717; oxidoreductase activity, acting on paired donors, with oxidation of a pair of donors resulting in the reduction of molecular oxygen to two molecules of water; molecular_function
A1012	4	GO:0055114; oxidation-reduction process; biological_process	GO:0050660; flavin adenine dinucleotide binding; molecular_function	GO:0016491; oxidoreductase activity; molecular_function	GO:0016614; oxidoreductase activity, acting on CH-OH group of donors; molecular_function
A1013	7	GO:0007165; signal transduction; biological_process	GO:0005102; receptor binding; molecular_function	GO:0006323; DNA packaging; biological_process	GO:0005577; fibrinogen complex; cellular_component	GO:0051258; protein polymerization; biological_process	GO:0030168; platelet activation; biological_process	GO:0030674; protein binding, bridging; molecular_function
A1015	3	GO:0006412; translation; biological_process	GO:0005840; ribosome; cellular_component	GO:0003735; structural constituent of ribosome; molecular_function
A1019	10	GO:0006541; glutamine metabolic process; biological_process	GO:0000105; histidine biosynthetic process; biological_process	GO:0050660; flavin adenine dinucleotide binding; molecular_function	GO:0016787; hydrolase activity; molecular_function	GO:0018580; nitronate monooxygenase activity; molecular_function	GO:0009236; cobalamin biosynthetic process; biological_process	GO:0008033; tRNA processing; biological_process	GO:0055114; oxidation-reduction process; biological_process	GO:0003824; NA	GO:0017150; tRNA dihydrouridine synthase activity; molecular_function
A1020	2	GO:0008073; ornithine decarboxylase inhibitor activity; molecular_function	GO:0004857; enzyme inhibitor activity; molecular_function
A1021	3	GO:0008270; zinc ion binding; molecular_function	GO:0008060; ARF GTPase activator activity; molecular_function	GO:0032312; regulation of ARF GTPase activity; biological_process
A1023	3	GO:0016491; oxidoreductase activity; molecular_function	GO:0055114; oxidation-reduction process; biological_process	GO:0008270; zinc ion binding; molecular_function
A1024	2	GO:0005975; carbohydrate metabolic process; biological_process	GO:0004553; hydrolase activity, hydrolyzing O-glycosyl compounds; molecular_function
A1025	2	GO:0008152; NA	GO:0003824; NA
A1026	3	GO:0006289; nucleotide-excision repair; biological_process	GO:0006355; regulation of transcription, DNA-dependent; biological_process	GO:0000439; core TFIIH complex; cellular_component
A1029	4	GO:0003735; structural constituent of ribosome; molecular_function	GO:0005840; ribosome; cellular_component	GO:0005622; intracellular; cellular_component	GO:0006412; translation; biological_process
A1031	8	GO:0006139; nucleobase, nucleoside, nucleotide and nucleic acid metabolic process; biological_process	GO:0008026; ATP-dependent helicase activity; molecular_function	GO:0004386; helicase activity; molecular_function	GO:0003676; nucleic acid binding; molecular_function	GO:0016787; hydrolase activity; molecular_function	GO:0005524; ATP binding; molecular_function	GO:0003677; DNA binding; molecular_function	GO:0016818; hydrolase activity, acting on acid anhydrides, in phosphorus-containing anhydrides; molecular_function
A1032	1	GO:0003676; nucleic acid binding; molecular_function
A1033	1	GO:0009405; pathogenesis; biological_process
A1034	1	GO:0046872; metal ion binding; molecular_function
A1035	1	GO:0006284; base-excision repair; biological_process
A1037	1	GO:0015031; protein transport; biological_process
A1038	2	GO:0016021; integral to membrane; cellular_component	GO:0004673; protein histidine kinase activity; molecular_function
A1039	4	GO:0003824; NA	GO:0006468; protein phosphorylation; biological_process	GO:0005524; ATP binding; molecular_function	GO:0004672; protein kinase activity; molecular_function
A1041	1	GO:0008299; isoprenoid biosynthetic process; biological_process
A1043	1	GO:0020037; heme binding; molecular_function
A1045	5	GO:0005524; ATP binding; molecular_function	GO:0046872; metal ion binding; molecular_function	GO:0004363; glutathione synthase activity; molecular_function	GO:0006750; glutathione biosynthetic process; biological_process	GO:0008716; D-alanine-D-alanine ligase activity; molecular_function
A1046	2	GO:0008081; phosphoric diester hydrolase activity; molecular_function	GO:0046872; metal ion binding; molecular_function
A1047	2	GO:0051304; chromosome separation; biological_process	GO:0005515; protein binding; molecular_function
A1048	2	GO:0008152; NA	GO:0016491; oxidoreductase activity; molecular_function
A1049	3	GO:0008757; S-adenosylmethionine-dependent methyltransferase activity; molecular_function	GO:0008152; NA	GO:0008168; methyltransferase activity; molecular_function
A1050	3	GO:0006820; anion transport; biological_process	GO:0016021; integral to membrane; cellular_component	GO:0008509; anion transmembrane transporter activity; molecular_function
A1051	15	GO:0016020; membrane; cellular_component	GO:0004871; signal transducer activity; molecular_function	GO:0003700; sequence-specific DNA binding transcription factor activity; molecular_function	GO:0005737; cytoplasm; cellular_component	GO:0006355; regulation of transcription, DNA-dependent; biological_process	GO:0005634; nucleus; cellular_component	GO:0010508; positive regulation of autophagy; biological_process	GO:0005515; protein binding; molecular_function	GO:0007049; cell cycle; biological_process	GO:0005543; phospholipid binding; molecular_function	GO:0005643; nuclear pore; cellular_component	GO:0007165; signal transduction; biological_process	GO:0006606; protein import into nucleus; biological_process	GO:0005938; cell cortex; cellular_component	GO:0032065; cortical protein anchoring; biological_process
A1053	7	GO:0015093; ferrous iron transmembrane transporter activity; molecular_function	GO:0015684; ferrous iron transport; biological_process	GO:0005525; GTP binding; molecular_function	GO:0016021; integral to membrane; cellular_component	GO:0007264; small GTPase mediated signal transduction; biological_process	GO:0005622; intracellular; cellular_component	GO:0003924; GTPase activity; molecular_function
A1055	2	GO:0055085; transmembrane transport; biological_process	GO:0016020; membrane; cellular_component
A1056	6	GO:0003968; RNA-directed RNA polymerase activity; molecular_function	GO:0006031; chitin biosynthetic process; biological_process	GO:0003723; RNA binding; molecular_function	GO:0004100; chitin synthase activity; molecular_function	GO:0016881; acid-amino acid ligase activity; molecular_function	GO:0006351; transcription, DNA-dependent; biological_process
A1058	4	GO:0009082; branched chain family amino acid biosynthetic process; biological_process	GO:0008652; cellular amino acid biosynthetic process; biological_process	GO:0004455; ketol-acid reductoisomerase activity; molecular_function	GO:0055114; oxidation-reduction process; biological_process
A1059	2	GO:0004252; serine-type endopeptidase activity; molecular_function	GO:0006508; proteolysis; biological_process
A1060	8	GO:0035091; phosphatidylinositol binding; molecular_function	GO:0016020; membrane; cellular_component	GO:0003677; DNA binding; molecular_function	GO:0005737; cytoplasm; cellular_component	GO:0005801; cis-Golgi network; cellular_component	GO:0006886; intracellular protein transport; biological_process	GO:0005515; protein binding; molecular_function	GO:0032784; regulation of transcription elongation, DNA-dependent; biological_process
A1061	1	GO:0003676; nucleic acid binding; molecular_function
A1062	3	GO:0004017; adenylate kinase activity; molecular_function	GO:0005524; ATP binding; molecular_function	GO:0016887; ATPase activity; molecular_function
A1063	3	GO:0016021; integral to membrane; cellular_component	GO:0046923; ER retention sequence binding; molecular_function	GO:0006621; protein retention in ER lumen; biological_process
A1067	6	GO:0008270; zinc ion binding; molecular_function	GO:0045202; NA	GO:0005634; nucleus; cellular_component	GO:0005515; protein binding; molecular_function	GO:0007049; cell cycle; biological_process	GO:0046872; metal ion binding; molecular_function
A1069	1	GO:0005543; phospholipid binding; molecular_function
A1070	6	GO:0006364; rRNA processing; biological_process	GO:0004812; aminoacyl-tRNA ligase activity; molecular_function	GO:0000166; nucleotide binding; molecular_function	GO:0005524; ATP binding; molecular_function	GO:0006418; tRNA aminoacylation for protein translation; biological_process	GO:0032040; small-subunit processome; cellular_component
A1071	17	GO:0016616; oxidoreductase activity, acting on the CH-OH group of donors, NAD or NADP as acceptor; molecular_function	GO:0003857; 3-hydroxyacyl-CoA dehydrogenase activity; molecular_function	GO:0016117; carotenoid biosynthetic process; biological_process	GO:0008033; tRNA processing; biological_process	GO:0008677; 2-dehydropantoate 2-reductase activity; molecular_function	GO:0006813; potassium ion transport; biological_process	GO:0006779; porphyrin biosynthetic process; biological_process	GO:0016491; oxidoreductase activity; molecular_function	GO:0016705; oxidoreductase activity, acting on paired donors, with incorporation or reduction of molecular oxygen; molecular_function	GO:0051287; NAD binding; molecular_function	GO:0006098; pentose-phosphate shunt; biological_process	GO:0006631; fatty acid metabolic process; biological_process	GO:0043115; precorrin-2 dehydrogenase activity; molecular_function	GO:0004616; phosphogluconate dehydrogenase (decarboxylating) activity; molecular_function	GO:0019354; siroheme biosynthetic process; biological_process	GO:0055114; oxidation-reduction process; biological_process	GO:0050660; flavin adenine dinucleotide binding; molecular_function
A1073	2	GO:0016020; membrane; cellular_component	GO:0004673; protein histidine kinase activity; molecular_function
A1074	6	GO:0016491; oxidoreductase activity; molecular_function	GO:0016616; oxidoreductase activity, acting on the CH-OH group of donors, NAD or NADP as acceptor; molecular_function	GO:0051287; NAD binding; molecular_function	GO:0016740; transferase activity; molecular_function	GO:0055114; oxidation-reduction process; biological_process	GO:0008270; zinc ion binding; molecular_function
A1075	2	GO:0009058; biosynthetic process; biological_process	GO:0030170; pyridoxal phosphate binding; molecular_function
A1079	2	GO:0005975; carbohydrate metabolic process; biological_process	GO:0004553; hydrolase activity, hydrolyzing O-glycosyl compounds; molecular_function
A1081	1	GO:0003676; nucleic acid binding; molecular_function
A1083	1	GO:0016787; hydrolase activity; molecular_function
A1087	4	GO:0005783; endoplasmic reticulum; cellular_component	GO:0003756; protein disulfide isomerase activity; molecular_function	GO:0055114; oxidation-reduction process; biological_process	GO:0016671; oxidoreductase activity, acting on a sulfur group of donors, disulfide as acceptor; molecular_function
A1088	2	GO:0007049; cell cycle; biological_process	GO:0016538; cyclin-dependent protein kinase regulator activity; molecular_function
A1090	3	GO:0050662; coenzyme binding; molecular_function	GO:0003824; NA	GO:0044237; cellular metabolic process; biological_process
A1091	2	GO:0003676; nucleic acid binding; molecular_function	GO:0005634; nucleus; cellular_component
A1093	3	GO:0005622; intracellular; cellular_component	GO:0008270; zinc ion binding; molecular_function	GO:0032040; small-subunit processome; cellular_component
A1095	2	GO:0008270; zinc ion binding; molecular_function	GO:0003676; nucleic acid binding; molecular_function
A1096	2	GO:0003677; DNA binding; molecular_function	GO:0046983; protein dimerization activity; molecular_function
A1098	5	GO:0055114; oxidation-reduction process; biological_process	GO:0020037; heme binding; molecular_function	GO:0008033; tRNA processing; biological_process	GO:0050660; flavin adenine dinucleotide binding; molecular_function	GO:0016491; oxidoreductase activity; molecular_function
A1099	5	GO:0016021; integral to membrane; cellular_component	GO:0022857; transmembrane transporter activity; molecular_function	GO:0007186; G-protein coupled receptor protein signaling pathway; biological_process	GO:0055085; transmembrane transport; biological_process	GO:0004930; G-protein coupled receptor activity; molecular_function
A1100	1	GO:0031224; intrinsic to membrane; cellular_component
A1104	1	GO:0005515; protein binding; molecular_function
A1106	1	GO:0005515; protein binding; molecular_function
A1107	2	GO:0030674; protein binding, bridging; molecular_function	GO:0051015; actin filament binding; molecular_function
A1108	3	GO:0055114; oxidation-reduction process; biological_process	GO:0016491; oxidoreductase activity; molecular_function	GO:0016706; oxidoreductase activity, acting on paired donors, with incorporation or reduction of molecular oxygen, 2-oxoglutarate as one donor, and incorporation of one atom each of oxygen into both donors; molecular_function
A1109	4	GO:0005506; iron ion binding; molecular_function	GO:0016705; oxidoreductase activity, acting on paired donors, with incorporation or reduction of molecular oxygen; molecular_function	GO:0020037; heme binding; molecular_function	GO:0055114; oxidation-reduction process; biological_process
A1110	1	GO:0015035; protein disulfide oxidoreductase activity; molecular_function
A1112	3	GO:0022857; transmembrane transporter activity; molecular_function	GO:0016021; integral to membrane; cellular_component	GO:0055085; transmembrane transport; biological_process
A1113	4	GO:0005634; nucleus; cellular_component	GO:0006351; transcription, DNA-dependent; biological_process	GO:0008270; zinc ion binding; molecular_function	GO:0003677; DNA binding; molecular_function
A1115	2	GO:0003924; GTPase activity; molecular_function	GO:0005525; GTP binding; molecular_function
A1116	2	GO:0006355; regulation of transcription, DNA-dependent; biological_process	GO:0005634; nucleus; cellular_component
A1117	2	GO:0008270; zinc ion binding; molecular_function	GO:0008237; metallopeptidase activity; molecular_function
A1118	6	GO:0006367; transcription initiation from RNA polymerase II promoter; biological_process	GO:0003677; DNA binding; molecular_function	GO:0003887; DNA-directed DNA polymerase activity; molecular_function	GO:0006270; DNA-dependent DNA replication initiation; biological_process	GO:0006351; transcription, DNA-dependent; biological_process	GO:0005672; transcription factor TFIIA complex; cellular_component
A1120	2	GO:0045947; negative regulation of translational initiation; biological_process	GO:0008190; eukaryotic initiation factor 4E binding; molecular_function
A1121	3	GO:0016780; phosphotransferase activity, for other substituted phosphate groups; molecular_function	GO:0016020; membrane; cellular_component	GO:0008654; phospholipid biosynthetic process; biological_process
A1122	8	GO:0016788; hydrolase activity, acting on ester bonds; molecular_function	GO:0016021; integral to membrane; cellular_component	GO:0006487; protein N-linked glycosylation; biological_process	GO:0008236; serine-type peptidase activity; molecular_function	GO:0009058; biosynthetic process; biological_process	GO:0006508; proteolysis; biological_process	GO:0008233; peptidase activity; molecular_function	GO:0008250; oligosaccharyltransferase complex; cellular_component
A1124	2	GO:0008080; N-acetyltransferase activity; molecular_function	GO:0004379; glycylpeptide N-tetradecanoyltransferase activity; molecular_function
A1125	5	GO:0016787; hydrolase activity; molecular_function	GO:0006508; proteolysis; biological_process	GO:0008236; serine-type peptidase activity; molecular_function	GO:0008152; NA	GO:0004177; aminopeptidase activity; molecular_function
A1128	2	GO:0008270; zinc ion binding; molecular_function	GO:0005509; calcium ion binding; molecular_function
A1129	1	GO:0007094; mitotic cell cycle spindle assembly checkpoint; biological_process
A1130	4	GO:0006633; fatty acid biosynthetic process; biological_process	GO:0008152; NA	GO:0016747; transferase activity, transferring acyl groups other than amino-acyl groups; molecular_function	GO:0004315; 3-oxoacyl-[acyl-carrier-protein] synthase activity; molecular_function
A1132	1	GO:0043565; sequence-specific DNA binding; molecular_function
A1133	4	GO:0006506; GPI anchor biosynthetic process; biological_process	GO:0005789; endoplasmic reticulum membrane; cellular_component	GO:0016021; integral to membrane; cellular_component	GO:0016758; transferase activity, transferring hexosyl groups; molecular_function
A1136	6	GO:0043086; negative regulation of catalytic activity; biological_process	GO:0004252; serine-type endopeptidase activity; molecular_function	GO:0019028; viral capsid; cellular_component	GO:0006508; proteolysis; biological_process	GO:0042802; identical protein binding; molecular_function	GO:0005198; NA
A1137	2	GO:0009058; biosynthetic process; biological_process	GO:0016740; transferase activity; molecular_function
A1138	6	GO:0003824; NA	GO:0044237; cellular metabolic process; biological_process	GO:0008831; dTDP-4-dehydrorhamnose reductase activity; molecular_function	GO:0050662; coenzyme binding; molecular_function	GO:0009058; biosynthetic process; biological_process	GO:0045226; extracellular polysaccharide biosynthetic process; biological_process
A1140	7	GO:0006351; transcription, DNA-dependent; biological_process	GO:0005666; DNA-directed RNA polymerase III complex; cellular_component	GO:0031110; regulation of microtubule polymerization or depolymerization; biological_process	GO:0003887; DNA-directed DNA polymerase activity; molecular_function	GO:0003899; DNA-directed RNA polymerase activity; molecular_function	GO:0003677; DNA binding; molecular_function	GO:0006383; transcription from RNA polymerase III promoter; biological_process
A1141	1	GO:0020037; heme binding; molecular_function
A1142	1	GO:0005515; protein binding; molecular_function
A1143	2	GO:0016021; integral to membrane; cellular_component	GO:0055085; transmembrane transport; biological_process
A1144	1	GO:0016020; membrane; cellular_component
A1147	1	GO:0005515; protein binding; molecular_function
A1148	3	GO:0005634; nucleus; cellular_component	GO:0006289; nucleotide-excision repair; biological_process	GO:0003684; damaged DNA binding; molecular_function
A1149	6	GO:0005680; anaphase-promoting complex; cellular_component	GO:0016491; oxidoreductase activity; molecular_function	GO:0005515; protein binding; molecular_function	GO:0004842; ubiquitin-protein ligase activity; molecular_function	GO:0055114; oxidation-reduction process; biological_process	GO:0008270; zinc ion binding; molecular_function
A1150	7	GO:0003712; transcription cofactor activity; molecular_function	GO:0017137; Rab GTPase binding; molecular_function	GO:0006508; proteolysis; biological_process	GO:0000124; SAGA complex; cellular_component	GO:0006886; intracellular protein transport; biological_process	GO:0004177; aminopeptidase activity; molecular_function	GO:0008270; zinc ion binding; molecular_function
A1153	3	GO:0016747; transferase activity, transferring acyl groups other than amino-acyl groups; molecular_function	GO:0005515; protein binding; molecular_function	GO:0008080; N-acetyltransferase activity; molecular_function
A1154	2	GO:0008654; phospholipid biosynthetic process; biological_process	GO:0004609; phosphatidylserine decarboxylase activity; molecular_function
A1155	2	GO:0006281; DNA repair; biological_process	GO:0005634; nucleus; cellular_component
A1156	6	GO:0016020; membrane; cellular_component	GO:0052636; arabinosyltransferase activity; molecular_function	GO:0006810; transport; biological_process	GO:0071766; Actinobacterium-type cell wall biogenesis; biological_process	GO:0016021; integral to membrane; cellular_component	GO:0005215; NA
A1158	1	GO:0007155; cell adhesion; biological_process
A1159	1	GO:0016787; hydrolase activity; molecular_function
A1161	4	GO:0006413; translational initiation; biological_process	GO:0003723; RNA binding; molecular_function	GO:0005737; cytoplasm; cellular_component	GO:0003743; translation initiation factor activity; molecular_function
A1162	2	GO:0003824; NA	GO:0008152; NA
A1164	4	GO:0044267; cellular protein metabolic process; biological_process	GO:0046488; phosphatidylinositol metabolic process; biological_process	GO:0005524; ATP binding; molecular_function	GO:0016307; phosphatidylinositol phosphate kinase activity; molecular_function
A1165	5	GO:0000775; chromosome, centromeric region; cellular_component	GO:0003677; DNA binding; molecular_function	GO:0005634; nucleus; cellular_component	GO:0006355; regulation of transcription, DNA-dependent; biological_process	GO:0003682; chromatin binding; molecular_function
A1167	1	GO:0032040; small-subunit processome; cellular_component
A1168	3	GO:0016020; membrane; cellular_component	GO:0006810; transport; biological_process	GO:0005215; NA
A1169	16	GO:0016272; prefoldin complex; cellular_component	GO:0008134; transcription factor binding; molecular_function	GO:0003700; sequence-specific DNA binding transcription factor activity; molecular_function	GO:0005634; nucleus; cellular_component	GO:0043565; sequence-specific DNA binding; molecular_function	GO:0008017; microtubule binding; molecular_function	GO:0006457; protein folding; biological_process	GO:0042803; protein homodimerization activity; molecular_function	GO:0007049; cell cycle; biological_process	GO:0006886; intracellular protein transport; biological_process	GO:0005801; cis-Golgi network; cellular_component	GO:0006355; regulation of transcription, DNA-dependent; biological_process	GO:0051082; unfolded protein binding; molecular_function	GO:0016020; membrane; cellular_component	GO:0003677; DNA binding; molecular_function	GO:0045502; dynein binding; molecular_function
A1173	2	GO:0008113; peptide-methionine-(S)-S-oxide reductase activity; molecular_function	GO:0055114; oxidation-reduction process; biological_process
A1174	5	GO:0005524; ATP binding; molecular_function	GO:0006468; protein phosphorylation; biological_process	GO:0005515; protein binding; molecular_function	GO:0004674; protein serine/threonine kinase activity; molecular_function	GO:0004672; protein kinase activity; molecular_function
A1175	3	GO:0016021; integral to membrane; cellular_component	GO:0022857; transmembrane transporter activity; molecular_function	GO:0055085; transmembrane transport; biological_process
A1176	3	GO:0016021; integral to membrane; cellular_component	GO:0022857; transmembrane transporter activity; molecular_function	GO:0055085; transmembrane transport; biological_process
A1177	3	GO:0022857; transmembrane transporter activity; molecular_function	GO:0016021; integral to membrane; cellular_component	GO:0055085; transmembrane transport; biological_process
A1180	8	GO:0055114; oxidation-reduction process; biological_process	GO:0008152; NA	GO:0006098; pentose-phosphate shunt; biological_process	GO:0051287; NAD binding; molecular_function	GO:0004616; phosphogluconate dehydrogenase (decarboxylating) activity; molecular_function	GO:0016616; oxidoreductase activity, acting on the CH-OH group of donors, NAD or NADP as acceptor; molecular_function	GO:0048037; cofactor binding; molecular_function	GO:0016491; oxidoreductase activity; molecular_function
A1181	2	GO:0004553; hydrolase activity, hydrolyzing O-glycosyl compounds; molecular_function	GO:0005975; carbohydrate metabolic process; biological_process
A1183	4	GO:0042802; identical protein binding; molecular_function	GO:0006508; proteolysis; biological_process	GO:0043086; negative regulation of catalytic activity; biological_process	GO:0004252; serine-type endopeptidase activity; molecular_function
A1184	4	GO:0006412; translation; biological_process	GO:0003735; structural constituent of ribosome; molecular_function	GO:0005840; ribosome; cellular_component	GO:0005622; intracellular; cellular_component
A1185	2	GO:0003913; DNA photolyase activity; molecular_function	GO:0006281; DNA repair; biological_process
A1186	2	GO:0046782; regulation of viral transcription; biological_process	GO:0005515; protein binding; molecular_function
A1187	6	GO:0000981; sequence-specific DNA binding RNA polymerase II transcription factor activity; molecular_function	GO:0003677; DNA binding; molecular_function	GO:0006355; regulation of transcription, DNA-dependent; biological_process	GO:0006351; transcription, DNA-dependent; biological_process	GO:0005634; nucleus; cellular_component	GO:0008270; zinc ion binding; molecular_function
A1188	3	GO:0003735; structural constituent of ribosome; molecular_function	GO:0005840; ribosome; cellular_component	GO:0006412; translation; biological_process
A1190	1	GO:0016787; hydrolase activity; molecular_function
A1194	4	GO:0008236; serine-type peptidase activity; molecular_function	GO:0004177; aminopeptidase activity; molecular_function	GO:0016787; hydrolase activity; molecular_function	GO:0006508; proteolysis; biological_process
A1196	2	GO:0005737; cytoplasm; cellular_component	GO:0006516; glycoprotein catabolic process; biological_process
A1197	3	GO:0004672; protein kinase activity; molecular_function	GO:0006468; protein phosphorylation; biological_process	GO:0005524; ATP binding; molecular_function
A1198	1	GO:0016817; hydrolase activity, acting on acid anhydrides; molecular_function
A1201	8	GO:0003824; NA	GO:0003682; chromatin binding; molecular_function	GO:0000775; chromosome, centromeric region; cellular_component	GO:0003677; DNA binding; molecular_function	GO:0006281; DNA repair; biological_process	GO:0005634; nucleus; cellular_component	GO:0006355; regulation of transcription, DNA-dependent; biological_process	GO:0008270; zinc ion binding; molecular_function
A1203	3	GO:0055114; oxidation-reduction process; biological_process	GO:0051287; NAD binding; molecular_function	GO:0004471; malate dehydrogenase (decarboxylating) activity; molecular_function
A1204	3	GO:0015116; sulfate transmembrane transporter activity; molecular_function	GO:0008272; sulfate transport; biological_process	GO:0016021; integral to membrane; cellular_component
A1205	8	GO:0045735; NA	GO:0005506; iron ion binding; molecular_function	GO:0055114; oxidation-reduction process; biological_process	GO:0000334; 3-hydroxyanthranilate 3,4-dioxygenase activity; molecular_function	GO:0016779; nucleotidyltransferase activity; molecular_function	GO:0005976; polysaccharide metabolic process; biological_process	GO:0010309; acireductone dioxygenase [iron(II)-requiring] activity; molecular_function	GO:0006355; regulation of transcription, DNA-dependent; biological_process
A1207	2	GO:0055085; transmembrane transport; biological_process	GO:0016021; integral to membrane; cellular_component
A1208	3	GO:0005524; ATP binding; molecular_function	GO:0006468; protein phosphorylation; biological_process	GO:0004672; protein kinase activity; molecular_function
A1210	1	GO:0005515; protein binding; molecular_function
A1212	4	GO:0005524; ATP binding; molecular_function	GO:0007018; microtubule-based movement; biological_process	GO:0008017; microtubule binding; molecular_function	GO:0003777; microtubule motor activity; molecular_function
A1213	6	GO:0005622; intracellular; cellular_component	GO:0003899; DNA-directed RNA polymerase activity; molecular_function	GO:0003677; DNA binding; molecular_function	GO:0003700; sequence-specific DNA binding transcription factor activity; molecular_function	GO:0006355; regulation of transcription, DNA-dependent; biological_process	GO:0006351; transcription, DNA-dependent; biological_process
A1214	2	GO:0006457; protein folding; biological_process	GO:0003755; peptidyl-prolyl cis-trans isomerase activity; molecular_function
A1215	1	GO:0005543; phospholipid binding; molecular_function
A1216	3	GO:0016020; membrane; cellular_component	GO:0006812; cation transport; biological_process	GO:0008324; cation transmembrane transporter activity; molecular_function
A1217	4	GO:0008270; zinc ion binding; molecular_function	GO:0005634; nucleus; cellular_component	GO:0006355; regulation of transcription, DNA-dependent; biological_process	GO:0000981; sequence-specific DNA binding RNA polymerase II transcription factor activity; molecular_function
A1218	3	GO:0035434; copper ion transmembrane transport; biological_process	GO:0016021; integral to membrane; cellular_component	GO:0005375; copper ion transmembrane transporter activity; molecular_function
A1219	2	GO:0006367; transcription initiation from RNA polymerase II promoter; biological_process	GO:0005672; transcription factor TFIIA complex; cellular_component
A1220	3	GO:0016592; mediator complex; cellular_component	GO:0006357; regulation of transcription from RNA polymerase II promoter; biological_process	GO:0001104; RNA polymerase II transcription cofactor activity; molecular_function
A1221	6	GO:0016747; transferase activity, transferring acyl groups other than amino-acyl groups; molecular_function	GO:0004315; 3-oxoacyl-[acyl-carrier-protein] synthase activity; molecular_function	GO:0016491; oxidoreductase activity; molecular_function	GO:0006633; fatty acid biosynthetic process; biological_process	GO:0008152; NA	GO:0008168; methyltransferase activity; molecular_function
A1223	2	GO:0003677; DNA binding; molecular_function	GO:0004518; nuclease activity; molecular_function
A1224	7	GO:0055114; oxidation-reduction process; biological_process	GO:0016705; oxidoreductase activity, acting on paired donors, with incorporation or reduction of molecular oxygen; molecular_function	GO:0020037; heme binding; molecular_function	GO:0008312; 7S RNA binding; molecular_function	GO:0005506; iron ion binding; molecular_function	GO:0048500; signal recognition particle; cellular_component	GO:0006614; SRP-dependent cotranslational protein targeting to membrane; biological_process
A1225	6	GO:0016021; integral to membrane; cellular_component	GO:0022857; transmembrane transporter activity; molecular_function	GO:0055114; oxidation-reduction process; biological_process	GO:0008270; zinc ion binding; molecular_function	GO:0016491; oxidoreductase activity; molecular_function	GO:0055085; transmembrane transport; biological_process
A1227	2	GO:0000390; spliceosome disassembly; biological_process	GO:0071008; U2-type post-mRNA release spliceosomal complex; cellular_component
A1228	4	GO:0020037; heme binding; molecular_function	GO:0016705; oxidoreductase activity, acting on paired donors, with incorporation or reduction of molecular oxygen; molecular_function	GO:0055114; oxidation-reduction process; biological_process	GO:0005506; iron ion binding; molecular_function
A1229	10	GO:0050660; flavin adenine dinucleotide binding; molecular_function	GO:0016491; oxidoreductase activity; molecular_function	GO:0016117; carotenoid biosynthetic process; biological_process	GO:0016705; oxidoreductase activity, acting on paired donors, with incorporation or reduction of molecular oxygen; molecular_function	GO:0008924; malate dehydrogenase (quinone) activity; molecular_function	GO:0006099; tricarboxylic acid cycle; biological_process	GO:0009306; protein secretion; biological_process	GO:0004499; flavin-containing monooxygenase activity; molecular_function	GO:0050661; NADP binding; molecular_function	GO:0055114; oxidation-reduction process; biological_process
A1230	3	GO:0004371; glycerone kinase activity; molecular_function	GO:0005515; protein binding; molecular_function	GO:0006071; glycerol metabolic process; biological_process
A1231	5	GO:0046873; metal ion transmembrane transporter activity; molecular_function	GO:0030001; metal ion transport; biological_process	GO:0016627; oxidoreductase activity, acting on the CH-CH group of donors; molecular_function	GO:0016020; membrane; cellular_component	GO:0055085; transmembrane transport; biological_process
A1232	4	GO:0016705; oxidoreductase activity, acting on paired donors, with incorporation or reduction of molecular oxygen; molecular_function	GO:0020037; heme binding; molecular_function	GO:0055114; oxidation-reduction process; biological_process	GO:0005506; iron ion binding; molecular_function
A1235	8	GO:0043531; ADP binding; molecular_function	GO:0050660; flavin adenine dinucleotide binding; molecular_function	GO:0005524; ATP binding; molecular_function	GO:0098519; NA	GO:0003723; RNA binding; molecular_function	GO:0051085; chaperone mediated protein folding requiring cofactor; biological_process	GO:0055085; transmembrane transport; biological_process	GO:0003724; RNA helicase activity; molecular_function
A1236	2	GO:0008152; NA	GO:0008168; methyltransferase activity; molecular_function
A1237	1	GO:0005515; protein binding; molecular_function
A1238	2	GO:0008152; NA	GO:0016846; carbon-sulfur lyase activity; molecular_function
A1239	5	GO:0043531; ADP binding; molecular_function	GO:0003723; RNA binding; molecular_function	GO:0005524; ATP binding; molecular_function	GO:0003724; RNA helicase activity; molecular_function	GO:0005515; protein binding; molecular_function
A1244	9	GO:0006814; sodium ion transport; biological_process	GO:0005248; voltage-gated sodium channel activity; molecular_function	GO:0009236; cobalamin biosynthetic process; biological_process	GO:0032040; small-subunit processome; cellular_component	GO:0001503; ossification; biological_process	GO:0007155; cell adhesion; biological_process	GO:0005576; NA	GO:0005515; protein binding; molecular_function	GO:0001518; voltage-gated sodium channel complex; cellular_component
A1245	13	GO:0016773; phosphotransferase activity, alcohol group as acceptor; molecular_function	GO:0016021; integral to membrane; cellular_component	GO:0005525; GTP binding; molecular_function	GO:0016887; ATPase activity; molecular_function	GO:0004592; pantoate-beta-alanine ligase activity; molecular_function	GO:0070526; threonylcarbamoyladenosine biosynthetic process; biological_process	GO:0015940; pantothenate biosynthetic process; biological_process	GO:0016020; membrane; cellular_component	GO:0005524; ATP binding; molecular_function	GO:0042626; ATPase activity, coupled to transmembrane movement of substances; molecular_function	GO:0006139; nucleobase, nucleoside, nucleotide and nucleic acid metabolic process; biological_process	GO:0006810; transport; biological_process	GO:0003924; GTPase activity; molecular_function
A1246	1	GO:0005737; cytoplasm; cellular_component
A1247	4	GO:0016592; mediator complex; cellular_component	GO:0006357; regulation of transcription from RNA polymerase II promoter; biological_process	GO:0046983; protein dimerization activity; molecular_function	GO:0001104; RNA polymerase II transcription cofactor activity; molecular_function
A1248	4	GO:0000166; nucleotide binding; molecular_function	GO:0004812; aminoacyl-tRNA ligase activity; molecular_function	GO:0005524; ATP binding; molecular_function	GO:0006418; tRNA aminoacylation for protein translation; biological_process
A1249	3	GO:0004674; protein serine/threonine kinase activity; molecular_function	GO:0008536; Ran GTPase binding; molecular_function	GO:0006886; intracellular protein transport; biological_process
A1250	5	GO:0008152; NA	GO:0055114; oxidation-reduction process; biological_process	GO:0008270; zinc ion binding; molecular_function	GO:0016491; oxidoreductase activity; molecular_function	GO:0006813; potassium ion transport; biological_process
A1251	1	GO:0005515; protein binding; molecular_function
A1253	4	GO:0000166; nucleotide binding; molecular_function	GO:0004812; aminoacyl-tRNA ligase activity; molecular_function	GO:0005524; ATP binding; molecular_function	GO:0006418; tRNA aminoacylation for protein translation; biological_process
A1254	2	GO:0016021; integral to membrane; cellular_component	GO:0005740; mitochondrial envelope; cellular_component
A1255	6	GO:0006464; protein modification process; biological_process	GO:0008168; methyltransferase activity; molecular_function	GO:0008152; NA	GO:0008176; tRNA (guanine-N7-)-methyltransferase activity; molecular_function	GO:0004719; protein-L-isoaspartate (D-aspartate) O-methyltransferase activity; molecular_function	GO:0006400; tRNA modification; biological_process
A1256	1	GO:0008152; NA
A1257	3	GO:0005509; calcium ion binding; molecular_function	GO:0016020; membrane; cellular_component	GO:0004571; mannosyl-oligosaccharide 1,2-alpha-mannosidase activity; molecular_function
A1259	7	GO:0016151; nickel ion binding; molecular_function	GO:0008152; NA	GO:0003824; NA	GO:0019627; urea metabolic process; biological_process	GO:0043419; urea catabolic process; biological_process	GO:0009039; urease activity; molecular_function	GO:0016787; hydrolase activity; molecular_function
A1264	1	GO:0046872; metal ion binding; molecular_function
A1266	5	GO:0008152; NA	GO:0008218; bioluminescence; biological_process	GO:0055114; oxidation-reduction process; biological_process	GO:0016491; oxidoreductase activity; molecular_function	GO:0003995; acyl-CoA dehydrogenase activity; molecular_function
A1267	8	GO:0016491; oxidoreductase activity; molecular_function	GO:0050660; flavin adenine dinucleotide binding; molecular_function	GO:0009116; nucleoside metabolic process; biological_process	GO:0005737; cytoplasm; cellular_component	GO:0006695; cholesterol biosynthetic process; biological_process	GO:0004631; phosphomevalonate kinase activity; molecular_function	GO:0008762; UDP-N-acetylmuramate dehydrogenase activity; molecular_function	GO:0055114; oxidation-reduction process; biological_process
A1268	4	GO:0016787; hydrolase activity; molecular_function	GO:0006508; proteolysis; biological_process	GO:0008236; serine-type peptidase activity; molecular_function	GO:0008152; NA
A1269	6	GO:0003677; DNA binding; molecular_function	GO:0000981; sequence-specific DNA binding RNA polymerase II transcription factor activity; molecular_function	GO:0005634; nucleus; cellular_component	GO:0006351; transcription, DNA-dependent; biological_process	GO:0006355; regulation of transcription, DNA-dependent; biological_process	GO:0008270; zinc ion binding; molecular_function
A1271	3	GO:0005509; calcium ion binding; molecular_function	GO:0004571; mannosyl-oligosaccharide 1,2-alpha-mannosidase activity; molecular_function	GO:0016020; membrane; cellular_component
A1272	1	GO:0009116; nucleoside metabolic process; biological_process
A1274	13	GO:0000445; THO complex part of transcription export complex; cellular_component	GO:0007165; signal transduction; biological_process	GO:0006468; protein phosphorylation; biological_process	GO:0007155; cell adhesion; biological_process	GO:0030674; protein binding, bridging; molecular_function	GO:0005102; receptor binding; molecular_function	GO:0006397; mRNA processing; biological_process	GO:0005577; fibrinogen complex; cellular_component	GO:0005524; ATP binding; molecular_function	GO:0004674; protein serine/threonine kinase activity; molecular_function	GO:0051258; protein polymerization; biological_process	GO:0030168; platelet activation; biological_process	GO:0005604; basement membrane; cellular_component
A1275	2	GO:0008270; zinc ion binding; molecular_function	GO:0005515; protein binding; molecular_function
A1276	3	GO:0005751; mitochondrial respiratory chain complex IV; cellular_component	GO:0004129; cytochrome-c oxidase activity; molecular_function	GO:0005743; mitochondrial inner membrane; cellular_component
A1278	1	GO:0016884; carbon-nitrogen ligase activity, with glutamine as amido-N-donor; molecular_function
A1280	7	GO:0005515; protein binding; molecular_function	GO:0043565; sequence-specific DNA binding; molecular_function	GO:0006355; regulation of transcription, DNA-dependent; biological_process	GO:0004871; signal transducer activity; molecular_function	GO:0007165; signal transduction; biological_process	GO:0008270; zinc ion binding; molecular_function	GO:0003700; sequence-specific DNA binding transcription factor activity; molecular_function
A1281	5	GO:0016887; ATPase activity; molecular_function	GO:0008855; exodeoxyribonuclease VII activity; molecular_function	GO:0006308; DNA catabolic process; biological_process	GO:0005524; ATP binding; molecular_function	GO:0009318; exodeoxyribonuclease VII complex; cellular_component
A1282	4	GO:0003777; microtubule motor activity; molecular_function	GO:0007018; microtubule-based movement; biological_process	GO:0008017; microtubule binding; molecular_function	GO:0005524; ATP binding; molecular_function
A1283	6	GO:0006810; transport; biological_process	GO:0016020; membrane; cellular_component	GO:0055085; transmembrane transport; biological_process	GO:0016021; integral to membrane; cellular_component	GO:0005215; NA	GO:0022857; transmembrane transporter activity; molecular_function
A1284	1	GO:0008080; N-acetyltransferase activity; molecular_function
A1285	5	GO:0050660; flavin adenine dinucleotide binding; molecular_function	GO:0016491; oxidoreductase activity; molecular_function	GO:0003824; NA	GO:0055114; oxidation-reduction process; biological_process	GO:0008762; UDP-N-acetylmuramate dehydrogenase activity; molecular_function
A1287	2	GO:0003824; NA	GO:0008152; NA
A1288	1	GO:0006270; DNA-dependent DNA replication initiation; biological_process
A1289	1	GO:0016757; transferase activity, transferring glycosyl groups; molecular_function
A1290	2	GO:0016787; hydrolase activity; molecular_function	GO:0008152; NA
A1291	4	GO:0006506; GPI anchor biosynthetic process; biological_process	GO:0016746; transferase activity, transferring acyl groups; molecular_function	GO:0005789; endoplasmic reticulum membrane; cellular_component	GO:0016021; integral to membrane; cellular_component
A1292	7	GO:0005524; ATP binding; molecular_function	GO:0006468; protein phosphorylation; biological_process	GO:0009103; lipopolysaccharide biosynthetic process; biological_process	GO:0016020; membrane; cellular_component	GO:0003824; NA	GO:0004672; protein kinase activity; molecular_function	GO:0016773; phosphotransferase activity, alcohol group as acceptor; molecular_function
A1293	4	GO:0055085; transmembrane transport; biological_process	GO:0016021; integral to membrane; cellular_component	GO:0008430; selenium binding; molecular_function	GO:0009607; response to biotic stimulus; biological_process
A1294	1	GO:0005515; protein binding; molecular_function
A1296	3	GO:0046872; metal ion binding; molecular_function	GO:0042254; ribosome biogenesis; biological_process	GO:0005730; nucleolus; cellular_component
A1298	6	GO:0003824; NA	GO:0004812; aminoacyl-tRNA ligase activity; molecular_function	GO:0000166; nucleotide binding; molecular_function	GO:0005524; ATP binding; molecular_function	GO:0006418; tRNA aminoacylation for protein translation; biological_process	GO:0002161; aminoacyl-tRNA editing activity; molecular_function
A1300	1	GO:0042578; phosphoric ester hydrolase activity; molecular_function
A1301	2	GO:0008152; NA	GO:0008168; methyltransferase activity; molecular_function
A1303	1	GO:0016747; transferase activity, transferring acyl groups other than amino-acyl groups; molecular_function
A1305	10	GO:0019001; guanyl nucleotide binding; molecular_function	GO:0005622; intracellular; cellular_component	GO:0003924; GTPase activity; molecular_function	GO:0005737; cytoplasm; cellular_component	GO:0004871; signal transducer activity; molecular_function	GO:0005634; nucleus; cellular_component	GO:0031683; G-protein beta/gamma-subunit complex binding; molecular_function	GO:0005525; GTP binding; molecular_function	GO:0007264; small GTPase mediated signal transduction; biological_process	GO:0007186; G-protein coupled receptor protein signaling pathway; biological_process
A1307	3	GO:0009058; biosynthetic process; biological_process	GO:0016874; ligase activity; molecular_function	GO:0005524; ATP binding; molecular_function
A1308	3	GO:0016846; carbon-sulfur lyase activity; molecular_function	GO:0008152; NA	GO:0008270; zinc ion binding; molecular_function
A1309	13	GO:0007165; signal transduction; biological_process	GO:0055114; oxidation-reduction process; biological_process	GO:0030674; protein binding, bridging; molecular_function	GO:0006457; protein folding; biological_process	GO:0016702; oxidoreductase activity, acting on single donors with incorporation of molecular oxygen, incorporation of two atoms of oxygen; molecular_function	GO:0016272; prefoldin complex; cellular_component	GO:0005783; endoplasmic reticulum; cellular_component	GO:0005102; receptor binding; molecular_function	GO:0051082; unfolded protein binding; molecular_function	GO:0005577; fibrinogen complex; cellular_component	GO:0051258; protein polymerization; biological_process	GO:0004656; procollagen-proline 4-dioxygenase activity; molecular_function	GO:0030168; platelet activation; biological_process
A1311	4	GO:0005622; intracellular; cellular_component	GO:0003735; structural constituent of ribosome; molecular_function	GO:0005840; ribosome; cellular_component	GO:0006412; translation; biological_process
A1313	3	GO:0019028; viral capsid; cellular_component	GO:0005198; NA	GO:0007049; cell cycle; biological_process
A1314	1	GO:0016021; integral to membrane; cellular_component
A1316	1	GO:0008080; N-acetyltransferase activity; molecular_function
A1318	2	GO:0006071; glycerol metabolic process; biological_process	GO:0004371; glycerone kinase activity; molecular_function
A1319	2	GO:0008152; NA	GO:0016829; lyase activity; molecular_function
A1322	4	GO:0006260; DNA replication; biological_process	GO:0003688; DNA replication origin binding; molecular_function	GO:0005524; ATP binding; molecular_function	GO:0005515; protein binding; molecular_function
A1323	2	GO:0005215; NA	GO:0006810; transport; biological_process
A1324	1	GO:0005515; protein binding; molecular_function
A1325	2	GO:0055114; oxidation-reduction process; biological_process	GO:0016491; oxidoreductase activity; molecular_function
A1326	1	GO:0016020; membrane; cellular_component
A1327	4	GO:0006508; proteolysis; biological_process	GO:0016485; protein processing; biological_process	GO:0008233; peptidase activity; molecular_function	GO:0016021; integral to membrane; cellular_component
A1328	3	GO:0016021; integral to membrane; cellular_component	GO:0022857; transmembrane transporter activity; molecular_function	GO:0055085; transmembrane transport; biological_process
A1329	1	GO:0005515; protein binding; molecular_function
A1332	11	GO:0003854; 3-beta-hydroxy-delta5-steroid dehydrogenase activity; molecular_function	GO:0016491; oxidoreductase activity; molecular_function	GO:0006813; potassium ion transport; biological_process	GO:0044237; cellular metabolic process; biological_process	GO:0016620; oxidoreductase activity, acting on the aldehyde or oxo group of donors, NAD or NADP as acceptor; molecular_function	GO:0050662; coenzyme binding; molecular_function	GO:0055114; oxidation-reduction process; biological_process	GO:0016616; oxidoreductase activity, acting on the CH-OH group of donors, NAD or NADP as acceptor; molecular_function	GO:0003824; NA	GO:0006694; steroid biosynthetic process; biological_process	GO:0051287; NAD binding; molecular_function
A1333	3	GO:0000902; cell morphogenesis; biological_process	GO:0016773; phosphotransferase activity, alcohol group as acceptor; molecular_function	GO:0005975; carbohydrate metabolic process; biological_process
A1334	6	GO:0006419; alanyl-tRNA aminoacylation; biological_process	GO:0000166; nucleotide binding; molecular_function	GO:0005524; ATP binding; molecular_function	GO:0043039; tRNA aminoacylation; biological_process	GO:0016876; ligase activity, forming aminoacyl-tRNA and related compounds; molecular_function	GO:0004813; alanine-tRNA ligase activity; molecular_function
A1337	5	GO:0017053; transcriptional repressor complex; cellular_component	GO:0003899; DNA-directed RNA polymerase activity; molecular_function	GO:0003677; DNA binding; molecular_function	GO:0007049; cell cycle; biological_process	GO:0006351; transcription, DNA-dependent; biological_process
A1338	1	GO:0005515; protein binding; molecular_function
A1340	4	GO:0006811; ion transport; biological_process	GO:0019028; viral capsid; cellular_component	GO:0016020; membrane; cellular_component	GO:0046872; metal ion binding; molecular_function
A1341	8	GO:0016788; hydrolase activity, acting on ester bonds; molecular_function	GO:0009523; photosystem II; cellular_component	GO:0016787; hydrolase activity; molecular_function	GO:0010027; thylakoid membrane organization; biological_process	GO:0015979; photosynthesis; biological_process	GO:0009058; biosynthetic process; biological_process	GO:0008152; NA	GO:0016817; hydrolase activity, acting on acid anhydrides; molecular_function
A1342	1	GO:0007165; signal transduction; biological_process
A1343	1	GO:0006270; DNA-dependent DNA replication initiation; biological_process
A1344	1	GO:0005515; protein binding; molecular_function
A1345	12	GO:0008152; NA	GO:0009058; biosynthetic process; biological_process	GO:0055114; oxidation-reduction process; biological_process	GO:0050662; coenzyme binding; molecular_function	GO:0016616; oxidoreductase activity, acting on the CH-OH group of donors, NAD or NADP as acceptor; molecular_function	GO:0006694; steroid biosynthetic process; biological_process	GO:0003824; NA	GO:0045226; extracellular polysaccharide biosynthetic process; biological_process	GO:0003854; 3-beta-hydroxy-delta5-steroid dehydrogenase activity; molecular_function	GO:0044237; cellular metabolic process; biological_process	GO:0016491; oxidoreductase activity; molecular_function	GO:0008831; dTDP-4-dehydrorhamnose reductase activity; molecular_function
A1347	7	GO:0004813; alanine-tRNA ligase activity; molecular_function	GO:0006419; alanyl-tRNA aminoacylation; biological_process	GO:0000166; nucleotide binding; molecular_function	GO:0005524; ATP binding; molecular_function	GO:0043039; tRNA aminoacylation; biological_process	GO:0003676; nucleic acid binding; molecular_function	GO:0016876; ligase activity, forming aminoacyl-tRNA and related compounds; molecular_function
A1348	2	GO:0006479; protein methylation; biological_process	GO:0008168; methyltransferase activity; molecular_function
A1350	5	GO:0003676; nucleic acid binding; molecular_function	GO:0003677; DNA binding; molecular_function	GO:0008270; zinc ion binding; molecular_function	GO:0005634; nucleus; cellular_component	GO:0006351; transcription, DNA-dependent; biological_process
A1351	7	GO:0003677; DNA binding; molecular_function	GO:0004518; nuclease activity; molecular_function	GO:0003676; nucleic acid binding; molecular_function	GO:0005622; intracellular; cellular_component	GO:0004527; exonuclease activity; molecular_function	GO:0003824; NA	GO:0006281; DNA repair; biological_process
A1353	1	GO:0005515; protein binding; molecular_function
A1354	4	GO:0007049; cell cycle; biological_process	GO:0016021; integral to membrane; cellular_component	GO:0005783; endoplasmic reticulum; cellular_component	GO:0006886; intracellular protein transport; biological_process
A1355	1	GO:0003677; DNA binding; molecular_function
A1357	6	GO:0008152; NA	GO:0050662; coenzyme binding; molecular_function	GO:0055114; oxidation-reduction process; biological_process	GO:0016491; oxidoreductase activity; molecular_function	GO:0044237; cellular metabolic process; biological_process	GO:0003824; NA
A1359	5	GO:0050661; NADP binding; molecular_function	GO:0050660; flavin adenine dinucleotide binding; molecular_function	GO:0004499; flavin-containing monooxygenase activity; molecular_function	GO:0016491; oxidoreductase activity; molecular_function	GO:0055114; oxidation-reduction process; biological_process
A1360	2	GO:0016021; integral to membrane; cellular_component	GO:0055085; transmembrane transport; biological_process
A1361	4	GO:0055114; oxidation-reduction process; biological_process	GO:0016705; oxidoreductase activity, acting on paired donors, with incorporation or reduction of molecular oxygen; molecular_function	GO:0003755; peptidyl-prolyl cis-trans isomerase activity; molecular_function	GO:0006457; protein folding; biological_process
A1363	2	GO:0006464; protein modification process; biological_process	GO:0016151; nickel ion binding; molecular_function
A1364	3	GO:0055114; oxidation-reduction process; biological_process	GO:0016491; oxidoreductase activity; molecular_function	GO:0016706; oxidoreductase activity, acting on paired donors, with incorporation or reduction of molecular oxygen, 2-oxoglutarate as one donor, and incorporation of one atom each of oxygen into both donors; molecular_function
A1365	1	GO:0005515; protein binding; molecular_function
A1366	3	GO:0003899; DNA-directed RNA polymerase activity; molecular_function	GO:0003677; DNA binding; molecular_function	GO:0006351; transcription, DNA-dependent; biological_process
A1367	3	GO:0055114; oxidation-reduction process; biological_process	GO:0008152; NA	GO:0016491; oxidoreductase activity; molecular_function
A1370	3	GO:0006479; protein methylation; biological_process	GO:0005737; cytoplasm; cellular_component	GO:0008276; protein methyltransferase activity; molecular_function
A1372	2	GO:0007017; microtubule-based process; biological_process	GO:0005875; microtubule associated complex; cellular_component
A1373	1	GO:0003676; nucleic acid binding; molecular_function
A1374	3	GO:0006355; regulation of transcription, DNA-dependent; biological_process	GO:0005634; nucleus; cellular_component	GO:0003700; sequence-specific DNA binding transcription factor activity; molecular_function
A1376	9	GO:0008270; zinc ion binding; molecular_function	GO:0008948; oxaloacetate decarboxylase activity; molecular_function	GO:0015081; sodium ion transmembrane transporter activity; molecular_function	GO:0016020; membrane; cellular_component	GO:0005680; anaphase-promoting complex; cellular_component	GO:0046872; metal ion binding; molecular_function	GO:0004842; ubiquitin-protein ligase activity; molecular_function	GO:0005515; protein binding; molecular_function	GO:0071436; sodium ion export; biological_process
A1378	2	GO:0004185; serine-type carboxypeptidase activity; molecular_function	GO:0006508; proteolysis; biological_process
A1379	8	GO:0006631; fatty acid metabolic process; biological_process	GO:0003824; NA	GO:0003857; 3-hydroxyacyl-CoA dehydrogenase activity; molecular_function	GO:0008152; NA	GO:0050662; coenzyme binding; molecular_function	GO:0055114; oxidation-reduction process; biological_process	GO:0016491; oxidoreductase activity; molecular_function	GO:0044237; cellular metabolic process; biological_process
A1380	2	GO:0008152; NA	GO:0016779; nucleotidyltransferase activity; molecular_function
A1381	8	GO:0008033; tRNA processing; biological_process	GO:0050660; flavin adenine dinucleotide binding; molecular_function	GO:0016491; oxidoreductase activity; molecular_function	GO:0006779; porphyrin biosynthetic process; biological_process	GO:0055114; oxidation-reduction process; biological_process	GO:0005576; NA	GO:0043115; precorrin-2 dehydrogenase activity; molecular_function	GO:0019354; siroheme biosynthetic process; biological_process
A1383	1	GO:0005515; protein binding; molecular_function
A1384	5	GO:0006413; translational initiation; biological_process	GO:0003993; acid phosphatase activity; molecular_function	GO:0031369; translation initiation factor binding; molecular_function	GO:0003743; translation initiation factor activity; molecular_function	GO:0005852; eukaryotic translation initiation factor 3 complex; cellular_component
A1385	6	GO:0051287; NAD binding; molecular_function	GO:0004635; phosphoribosyl-AMP cyclohydrolase activity; molecular_function	GO:0055114; oxidation-reduction process; biological_process	GO:0008270; zinc ion binding; molecular_function	GO:0000105; histidine biosynthetic process; biological_process	GO:0004399; histidinol dehydrogenase activity; molecular_function
A1386	3	GO:0000124; SAGA complex; cellular_component	GO:0006352; transcription initiation, DNA-dependent; biological_process	GO:0003712; transcription cofactor activity; molecular_function
A1387	3	GO:0005996; monosaccharide metabolic process; biological_process	GO:0016853; isomerase activity; molecular_function	GO:0048029; monosaccharide binding; molecular_function
A1388	2	GO:0005975; carbohydrate metabolic process; biological_process	GO:0004553; hydrolase activity, hydrolyzing O-glycosyl compounds; molecular_function
A1389	1	GO:0000902; cell morphogenesis; biological_process
A1391	8	GO:0043039; tRNA aminoacylation; biological_process	GO:0004812; aminoacyl-tRNA ligase activity; molecular_function	GO:0006418; tRNA aminoacylation for protein translation; biological_process	GO:0003676; nucleic acid binding; molecular_function	GO:0005524; ATP binding; molecular_function	GO:0000166; nucleotide binding; molecular_function	GO:0005737; cytoplasm; cellular_component	GO:0000049; tRNA binding; molecular_function
A1393	8	GO:0005524; ATP binding; molecular_function	GO:0016787; hydrolase activity; molecular_function	GO:0003677; DNA binding; molecular_function	GO:0016020; membrane; cellular_component	GO:0003676; nucleic acid binding; molecular_function	GO:0004386; helicase activity; molecular_function	GO:0008026; ATP-dependent helicase activity; molecular_function	GO:0009291; unidirectional conjugation; biological_process
A1394	2	GO:0016192; vesicle-mediated transport; biological_process	GO:0006886; intracellular protein transport; biological_process
A1395	8	GO:0016491; oxidoreductase activity; molecular_function	GO:0030554; adenyl nucleotide binding; molecular_function	GO:0018580; nitronate monooxygenase activity; molecular_function	GO:0042302; structural constituent of cuticle; molecular_function	GO:0003824; NA	GO:0009228; thiamine biosynthetic process; biological_process	GO:0036355; NA	GO:0055114; oxidation-reduction process; biological_process
A1398	9	GO:0000156; two-component response regulator activity; molecular_function	GO:0005515; protein binding; molecular_function	GO:0000160; two-component signal transduction system (phosphorelay); biological_process	GO:0007165; signal transduction; biological_process	GO:0000155; two-component sensor activity; molecular_function	GO:0005524; ATP binding; molecular_function	GO:0016020; membrane; cellular_component	GO:0004871; signal transducer activity; molecular_function	GO:0006355; regulation of transcription, DNA-dependent; biological_process
A1400	3	GO:0016491; oxidoreductase activity; molecular_function	GO:0008152; NA	GO:0055114; oxidation-reduction process; biological_process
A1401	14	GO:0044237; cellular metabolic process; biological_process	GO:0016491; oxidoreductase activity; molecular_function	GO:0008831; dTDP-4-dehydrorhamnose reductase activity; molecular_function	GO:0003854; 3-beta-hydroxy-delta5-steroid dehydrogenase activity; molecular_function	GO:0045226; extracellular polysaccharide biosynthetic process; biological_process	GO:0006694; steroid biosynthetic process; biological_process	GO:0051287; NAD binding; molecular_function	GO:0003824; NA	GO:0016616; oxidoreductase activity, acting on the CH-OH group of donors, NAD or NADP as acceptor; molecular_function	GO:0055114; oxidation-reduction process; biological_process	GO:0050662; coenzyme binding; molecular_function	GO:0016620; oxidoreductase activity, acting on the aldehyde or oxo group of donors, NAD or NADP as acceptor; molecular_function	GO:0009058; biosynthetic process; biological_process	GO:0008152; NA
A1404	1	GO:0016787; hydrolase activity; molecular_function
A1406	1	GO:0005515; protein binding; molecular_function
A1407	7	GO:0051287; NAD binding; molecular_function	GO:0006631; fatty acid metabolic process; biological_process	GO:0016616; oxidoreductase activity, acting on the CH-OH group of donors, NAD or NADP as acceptor; molecular_function	GO:0016491; oxidoreductase activity; molecular_function	GO:0008270; zinc ion binding; molecular_function	GO:0055114; oxidation-reduction process; biological_process	GO:0003857; 3-hydroxyacyl-CoA dehydrogenase activity; molecular_function
A1408	3	GO:0015986; ATP synthesis coupled proton transport; biological_process	GO:0015078; hydrogen ion transmembrane transporter activity; molecular_function	GO:0000276; mitochondrial proton-transporting ATP synthase complex, coupling factor F(o); cellular_component
A1409	5	GO:0032259; methylation; biological_process	GO:0008276; protein methyltransferase activity; molecular_function	GO:0005737; cytoplasm; cellular_component	GO:0006479; protein methylation; biological_process	GO:0008168; methyltransferase activity; molecular_function
A1410	2	GO:0005672; transcription factor TFIIA complex; cellular_component	GO:0006367; transcription initiation from RNA polymerase II promoter; biological_process
A1411	1	GO:0005515; protein binding; molecular_function
A1412	3	GO:0015996; chlorophyll catabolic process; biological_process	GO:0016787; hydrolase activity; molecular_function	GO:0047746; chlorophyllase activity; molecular_function
A1413	1	GO:0005515; protein binding; molecular_function
A1414	2	GO:0003968; RNA-directed RNA polymerase activity; molecular_function	GO:0046872; metal ion binding; molecular_function
A1417	5	GO:0017150; tRNA dihydrouridine synthase activity; molecular_function	GO:0008033; tRNA processing; biological_process	GO:0050660; flavin adenine dinucleotide binding; molecular_function	GO:0046872; metal ion binding; molecular_function	GO:0055114; oxidation-reduction process; biological_process
A1418	4	GO:0005515; protein binding; molecular_function	GO:0005777; peroxisome; cellular_component	GO:0016560; protein import into peroxisome matrix, docking; biological_process	GO:0016021; integral to membrane; cellular_component
A1419	1	GO:0005515; protein binding; molecular_function
A1420	9	GO:0016887; ATPase activity; molecular_function	GO:0005525; GTP binding; molecular_function	GO:0016021; integral to membrane; cellular_component	GO:0019083; viral transcription; biological_process	GO:0005524; ATP binding; molecular_function	GO:0042626; ATPase activity, coupled to transmembrane movement of substances; molecular_function	GO:0055085; transmembrane transport; biological_process	GO:0003924; GTPase activity; molecular_function	GO:0006810; transport; biological_process
A1421	3	GO:0016740; transferase activity; molecular_function	GO:0016887; ATPase activity; molecular_function	GO:0005524; ATP binding; molecular_function
A1422	11	GO:0015078; hydrogen ion transmembrane transporter activity; molecular_function	GO:0033179; proton-transporting V-type ATPase, V0 domain; cellular_component	GO:0006434; seryl-tRNA aminoacylation; biological_process	GO:0015991; ATP hydrolysis coupled proton transport; biological_process	GO:0004828; serine-tRNA ligase activity; molecular_function	GO:0008092; cytoskeletal protein binding; molecular_function	GO:0005737; cytoplasm; cellular_component	GO:0006914; autophagy; biological_process	GO:0005524; ATP binding; molecular_function	GO:0000166; nucleotide binding; molecular_function	GO:0019898; extrinsic to membrane; cellular_component
A1423	2	GO:0055085; transmembrane transport; biological_process	GO:0016021; integral to membrane; cellular_component
A1424	1	GO:0005634; nucleus; cellular_component
A1425	6	GO:0004672; protein kinase activity; molecular_function	GO:0016773; phosphotransferase activity, alcohol group as acceptor; molecular_function	GO:0009103; lipopolysaccharide biosynthetic process; biological_process	GO:0016020; membrane; cellular_component	GO:0006468; protein phosphorylation; biological_process	GO:0005524; ATP binding; molecular_function
A1426	1	GO:0005515; protein binding; molecular_function
A1427	1	GO:0010508; positive regulation of autophagy; biological_process
A1430	2	GO:0000041; transition metal ion transport; biological_process	GO:0016021; integral to membrane; cellular_component
A1431	2	GO:0055114; oxidation-reduction process; biological_process	GO:0016491; oxidoreductase activity; molecular_function
A1432	9	GO:0016020; membrane; cellular_component	GO:0005524; ATP binding; molecular_function	GO:0006355; regulation of transcription, DNA-dependent; biological_process	GO:0004871; signal transducer activity; molecular_function	GO:0000160; two-component signal transduction system (phosphorelay); biological_process	GO:0005515; protein binding; molecular_function	GO:0000156; two-component response regulator activity; molecular_function	GO:0000155; two-component sensor activity; molecular_function	GO:0007165; signal transduction; biological_process
A1437	1	GO:0016884; carbon-nitrogen ligase activity, with glutamine as amido-N-donor; molecular_function
A1440	2	GO:0008152; NA	GO:0008168; methyltransferase activity; molecular_function
A1442	2	GO:0004553; hydrolase activity, hydrolyzing O-glycosyl compounds; molecular_function	GO:0005975; carbohydrate metabolic process; biological_process
A1443	4	GO:0030955; potassium ion binding; molecular_function	GO:0016021; integral to membrane; cellular_component	GO:0006813; potassium ion transport; biological_process	GO:0005249; voltage-gated potassium channel activity; molecular_function
A1444	5	GO:0016021; integral to membrane; cellular_component	GO:0050909; sensory perception of taste; biological_process	GO:0016020; membrane; cellular_component	GO:0005515; protein binding; molecular_function	GO:0019031; viral envelope; cellular_component
A1445	1	GO:0016884; carbon-nitrogen ligase activity, with glutamine as amido-N-donor; molecular_function
A1446	4	GO:0016021; integral to membrane; cellular_component	GO:0008324; cation transmembrane transporter activity; molecular_function	GO:0055085; transmembrane transport; biological_process	GO:0006812; cation transport; biological_process
A1447	1	GO:0005634; nucleus; cellular_component
A1449	4	GO:0006412; translation; biological_process	GO:0003723; RNA binding; molecular_function	GO:0003735; structural constituent of ribosome; molecular_function	GO:0005840; ribosome; cellular_component
A1451	6	GO:0004672; protein kinase activity; molecular_function	GO:0016773; phosphotransferase activity, alcohol group as acceptor; molecular_function	GO:0006468; protein phosphorylation; biological_process	GO:0005524; ATP binding; molecular_function	GO:0009103; lipopolysaccharide biosynthetic process; biological_process	GO:0016020; membrane; cellular_component
A1452	4	GO:0005515; protein binding; molecular_function	GO:0015031; protein transport; biological_process	GO:0006464; protein modification process; biological_process	GO:0016881; acid-amino acid ligase activity; molecular_function
A1453	4	GO:0005622; intracellular; cellular_component	GO:0005840; ribosome; cellular_component	GO:0003735; structural constituent of ribosome; molecular_function	GO:0006412; translation; biological_process
A1454	4	GO:0016491; oxidoreductase activity; molecular_function	GO:0016020; membrane; cellular_component	GO:0009055; NA	GO:0038032; NA
A1455	1	GO:0005515; protein binding; molecular_function
A1457	4	GO:0030001; metal ion transport; biological_process	GO:0046872; metal ion binding; molecular_function	GO:0000166; nucleotide binding; molecular_function	GO:0017070; U6 snRNA binding; molecular_function
A1459	2	GO:0016020; membrane; cellular_component	GO:0055085; transmembrane transport; biological_process
A1461	6	GO:0005099; Ras GTPase activator activity; molecular_function	GO:0005096; GTPase activator activity; molecular_function	GO:0007264; small GTPase mediated signal transduction; biological_process	GO:0051056; regulation of small GTPase mediated signal transduction; biological_process	GO:0005515; protein binding; molecular_function	GO:0005622; intracellular; cellular_component
A1462	6	GO:0004671; protein C-terminal S-isoprenylcysteine carboxyl O-methyltransferase activity; molecular_function	GO:0006629; lipid metabolic process; biological_process	GO:0016627; oxidoreductase activity, acting on the CH-CH group of donors; molecular_function	GO:0005737; cytoplasm; cellular_component	GO:0006481; C-terminal protein methylation; biological_process	GO:0016021; integral to membrane; cellular_component
A1463	4	GO:0016592; mediator complex; cellular_component	GO:0006357; regulation of transcription from RNA polymerase II promoter; biological_process	GO:0001104; RNA polymerase II transcription cofactor activity; molecular_function	GO:0016853; isomerase activity; molecular_function
A1464	7	GO:0003824; NA	GO:0008484; sulfuric ester hydrolase activity; molecular_function	GO:0006979; response to oxidative stress; biological_process	GO:0055114; oxidation-reduction process; biological_process	GO:0008152; NA	GO:0004601; peroxidase activity; molecular_function	GO:0020037; heme binding; molecular_function
A1465	6	GO:0046999; regulation of conjugation; biological_process	GO:0016021; integral to membrane; cellular_component	GO:0019867; outer membrane; cellular_component	GO:0008033; tRNA processing; biological_process	GO:0004540; ribonuclease activity; molecular_function	GO:0006810; transport; biological_process
A1466	5	GO:0016758; transferase activity, transferring hexosyl groups; molecular_function	GO:0030259; lipid glycosylation; biological_process	GO:0005975; carbohydrate metabolic process; biological_process	GO:0008152; NA	GO:0030246; carbohydrate binding; molecular_function
A1467	5	GO:0055114; oxidation-reduction process; biological_process	GO:0016021; integral to membrane; cellular_component	GO:0004506; squalene monooxygenase activity; molecular_function	GO:0016491; oxidoreductase activity; molecular_function	GO:0050660; flavin adenine dinucleotide binding; molecular_function
A1469	1	GO:0005515; protein binding; molecular_function
A1470	11	GO:0016851; magnesium chelatase activity; molecular_function	GO:0015995; chlorophyll biosynthetic process; biological_process	GO:0016020; membrane; cellular_component	GO:0005524; ATP binding; molecular_function	GO:0006310; DNA recombination; biological_process	GO:0006281; DNA repair; biological_process	GO:0016887; ATPase activity; molecular_function	GO:0005515; protein binding; molecular_function	GO:0006810; transport; biological_process	GO:0015979; photosynthesis; biological_process	GO:0009378; four-way junction helicase activity; molecular_function
A1472	3	GO:0004672; protein kinase activity; molecular_function	GO:0006468; protein phosphorylation; biological_process	GO:0005524; ATP binding; molecular_function
A1475	1	GO:0005515; protein binding; molecular_function
A1476	1	GO:0005515; protein binding; molecular_function
A1477	3	GO:0006412; translation; biological_process	GO:0003735; structural constituent of ribosome; molecular_function	GO:0005840; ribosome; cellular_component
A1479	1	GO:0008080; N-acetyltransferase activity; molecular_function
A1484	3	GO:0055085; transmembrane transport; biological_process	GO:0016021; integral to membrane; cellular_component	GO:0022857; transmembrane transporter activity; molecular_function
A1485	2	GO:0016853; isomerase activity; molecular_function	GO:0005975; carbohydrate metabolic process; biological_process
A1486	2	GO:0009073; aromatic amino acid family biosynthetic process; biological_process	GO:0003849; 3-deoxy-7-phosphoheptulonate synthase activity; molecular_function
A1488	1	GO:0003677; DNA binding; molecular_function
A1491	2	GO:0004197; cysteine-type endopeptidase activity; molecular_function	GO:0006508; proteolysis; biological_process
A1493	5	GO:0008270; zinc ion binding; molecular_function	GO:0006412; translation; biological_process	GO:0005840; ribosome; cellular_component	GO:0003735; structural constituent of ribosome; molecular_function	GO:0046872; metal ion binding; molecular_function
A1494	12	GO:0000155; two-component sensor activity; molecular_function	GO:0000160; two-component signal transduction system (phosphorelay); biological_process	GO:0003774; motor activity; molecular_function	GO:0005515; protein binding; molecular_function	GO:0004672; protein kinase activity; molecular_function	GO:0006355; regulation of transcription, DNA-dependent; biological_process	GO:0000917; barrier septum formation; biological_process	GO:0016887; ATPase activity; molecular_function	GO:0008134; transcription factor binding; molecular_function	GO:0006109; regulation of carbohydrate metabolic process; biological_process	GO:0005524; ATP binding; molecular_function	GO:0016459; myosin complex; cellular_component
A1497	1	GO:0006457; protein folding; biological_process
A1499	6	GO:0016020; membrane; cellular_component	GO:0016021; integral to membrane; cellular_component	GO:0006355; regulation of transcription, DNA-dependent; biological_process	GO:0005634; nucleus; cellular_component	GO:0006811; ion transport; biological_process	GO:0003700; sequence-specific DNA binding transcription factor activity; molecular_function
A1500	10	GO:0008152; NA	GO:0009058; biosynthetic process; biological_process	GO:0055114; oxidation-reduction process; biological_process	GO:0050662; coenzyme binding; molecular_function	GO:0016616; oxidoreductase activity, acting on the CH-OH group of donors, NAD or NADP as acceptor; molecular_function	GO:0003824; NA	GO:0006694; steroid biosynthetic process; biological_process	GO:0003854; 3-beta-hydroxy-delta5-steroid dehydrogenase activity; molecular_function	GO:0044237; cellular metabolic process; biological_process	GO:0016491; oxidoreductase activity; molecular_function
A1501	5	GO:0008134; transcription factor binding; molecular_function	GO:0051085; chaperone mediated protein folding requiring cofactor; biological_process	GO:0016887; ATPase activity; molecular_function	GO:0006355; regulation of transcription, DNA-dependent; biological_process	GO:0005524; ATP binding; molecular_function
A1502	3	GO:0016021; integral to membrane; cellular_component	GO:0055085; transmembrane transport; biological_process	GO:0006950; response to stress; biological_process
A1503	5	GO:0050661; NADP binding; molecular_function	GO:0016491; oxidoreductase activity; molecular_function	GO:0004499; flavin-containing monooxygenase activity; molecular_function	GO:0050660; flavin adenine dinucleotide binding; molecular_function	GO:0055114; oxidation-reduction process; biological_process
A1504	4	GO:0004663; Rab geranylgeranyltransferase activity; molecular_function	GO:0006807; nitrogen compound metabolic process; biological_process	GO:0004356; glutamate-ammonia ligase activity; molecular_function	GO:0008270; zinc ion binding; molecular_function
A1505	4	GO:0055114; oxidation-reduction process; biological_process	GO:0020037; heme binding; molecular_function	GO:0016705; oxidoreductase activity, acting on paired donors, with incorporation or reduction of molecular oxygen; molecular_function	GO:0005506; iron ion binding; molecular_function
A1506	6	GO:0003677; DNA binding; molecular_function	GO:0006383; transcription from RNA polymerase III promoter; biological_process	GO:0006508; proteolysis; biological_process	GO:0003899; DNA-directed RNA polymerase activity; molecular_function	GO:0004252; serine-type endopeptidase activity; molecular_function	GO:0005666; DNA-directed RNA polymerase III complex; cellular_component
A1507	2	GO:0010181; FMN binding; molecular_function	GO:0016491; oxidoreductase activity; molecular_function
A1510	1	GO:0005515; protein binding; molecular_function
A1513	2	GO:0046872; metal ion binding; molecular_function	GO:0016813; hydrolase activity, acting on carbon-nitrogen (but not peptide) bonds, in linear amidines; molecular_function
A1514	3	GO:0003950; NAD+ ADP-ribosyltransferase activity; molecular_function	GO:0004559; alpha-mannosidase activity; molecular_function	GO:0005975; carbohydrate metabolic process; biological_process
A1515	1	GO:0005515; protein binding; molecular_function
A1516	8	GO:0008152; NA	GO:0050662; coenzyme binding; molecular_function	GO:0055114; oxidation-reduction process; biological_process	GO:0003824; NA	GO:0008270; zinc ion binding; molecular_function	GO:0016491; oxidoreductase activity; molecular_function	GO:0044237; cellular metabolic process; biological_process	GO:0008677; 2-dehydropantoate 2-reductase activity; molecular_function
A1517	2	GO:0035556; intracellular signal transduction; biological_process	GO:0016020; membrane; cellular_component
A1519	8	GO:0006631; fatty acid metabolic process; biological_process	GO:0055114; oxidation-reduction process; biological_process	GO:0003857; 3-hydroxyacyl-CoA dehydrogenase activity; molecular_function	GO:0004506; squalene monooxygenase activity; molecular_function	GO:0008033; tRNA processing; biological_process	GO:0016491; oxidoreductase activity; molecular_function	GO:0050660; flavin adenine dinucleotide binding; molecular_function	GO:0016021; integral to membrane; cellular_component
A1520	3	GO:0006412; translation; biological_process	GO:0003735; structural constituent of ribosome; molecular_function	GO:0005840; ribosome; cellular_component
A1522	4	GO:0006508; proteolysis; biological_process	GO:0003924; GTPase activity; molecular_function	GO:0005525; GTP binding; molecular_function	GO:0004190; aspartic-type endopeptidase activity; molecular_function
A1524	6	GO:0016846; carbon-sulfur lyase activity; molecular_function	GO:0030170; pyridoxal phosphate binding; molecular_function	GO:0006520; cellular amino acid metabolic process; biological_process	GO:0016829; lyase activity; molecular_function	GO:0009058; biosynthetic process; biological_process	GO:0008152; NA
A1525	5	GO:0016020; membrane; cellular_component	GO:0005524; ATP binding; molecular_function	GO:0003924; GTPase activity; molecular_function	GO:0005525; GTP binding; molecular_function	GO:0016887; ATPase activity; molecular_function
A1527	5	GO:0003924; GTPase activity; molecular_function	GO:0015093; ferrous iron transmembrane transporter activity; molecular_function	GO:0015684; ferrous iron transport; biological_process	GO:0016021; integral to membrane; cellular_component	GO:0005525; GTP binding; molecular_function
A1530	6	GO:0050662; coenzyme binding; molecular_function	GO:0055114; oxidation-reduction process; biological_process	GO:0008152; NA	GO:0003824; NA	GO:0016491; oxidoreductase activity; molecular_function	GO:0044237; cellular metabolic process; biological_process
A1532	1	GO:0005576; NA
A1534	2	GO:0006508; proteolysis; biological_process	GO:0004190; aspartic-type endopeptidase activity; molecular_function
A1535	7	GO:0009058; biosynthetic process; biological_process	GO:0008152; NA	GO:0050662; coenzyme binding; molecular_function	GO:0055114; oxidation-reduction process; biological_process	GO:0016491; oxidoreductase activity; molecular_function	GO:0044237; cellular metabolic process; biological_process	GO:0003824; NA
A1536	2	GO:0003824; NA	GO:0008152; NA
A1538	1	GO:0005515; protein binding; molecular_function
A1539	4	GO:0043015; gamma-tubulin binding; molecular_function	GO:0042802; identical protein binding; molecular_function	GO:0005198; NA	GO:0005882; intermediate filament; cellular_component
A1541	6	GO:0004743; pyruvate kinase activity; molecular_function	GO:0006096; glycolysis; biological_process	GO:0030955; potassium ion binding; molecular_function	GO:0016830; carbon-carbon lyase activity; molecular_function	GO:0000287; magnesium ion binding; molecular_function	GO:0006725; cellular aromatic compound metabolic process; biological_process
A1542	1	GO:0055085; transmembrane transport; biological_process
A1543	2	GO:0000166; nucleotide binding; molecular_function	GO:0046872; metal ion binding; molecular_function
A1544	10	GO:0016887; ATPase activity; molecular_function	GO:0005525; GTP binding; molecular_function	GO:0016021; integral to membrane; cellular_component	GO:0005524; ATP binding; molecular_function	GO:0008409; 5'-3' exonuclease activity; molecular_function	GO:0003677; DNA binding; molecular_function	GO:0042626; ATPase activity, coupled to transmembrane movement of substances; molecular_function	GO:0055085; transmembrane transport; biological_process	GO:0003924; GTPase activity; molecular_function	GO:0006810; transport; biological_process
A1546	1	GO:0005515; protein binding; molecular_function
A1548	2	GO:0016021; integral to membrane; cellular_component	GO:0055085; transmembrane transport; biological_process
A1550	4	GO:0010309; acireductone dioxygenase [iron(II)-requiring] activity; molecular_function	GO:0045735; NA	GO:0006355; regulation of transcription, DNA-dependent; biological_process	GO:0055114; oxidation-reduction process; biological_process
A1551	2	GO:0009058; biosynthetic process; biological_process	GO:0003824; NA
A1552	5	GO:0016491; oxidoreductase activity; molecular_function	GO:0009055; NA	GO:0055114; oxidation-reduction process; biological_process	GO:0030151; molybdenum ion binding; molecular_function	GO:0020037; heme binding; molecular_function
A1555	8	GO:0003854; 3-beta-hydroxy-delta5-steroid dehydrogenase activity; molecular_function	GO:0044237; cellular metabolic process; biological_process	GO:0016491; oxidoreductase activity; molecular_function	GO:0055114; oxidation-reduction process; biological_process	GO:0050662; coenzyme binding; molecular_function	GO:0006694; steroid biosynthetic process; biological_process	GO:0003824; NA	GO:0016616; oxidoreductase activity, acting on the CH-OH group of donors, NAD or NADP as acceptor; molecular_function
A1557	2	GO:0005515; protein binding; molecular_function	GO:0005524; ATP binding; molecular_function
A1558	2	GO:0016740; transferase activity; molecular_function	GO:0004651; polynucleotide 5'-phosphatase activity; molecular_function
A1559	4	GO:0055085; transmembrane transport; biological_process	GO:0006810; transport; biological_process	GO:0016020; membrane; cellular_component	GO:0005215; NA
A1560	3	GO:0055114; oxidation-reduction process; biological_process	GO:0016491; oxidoreductase activity; molecular_function	GO:0046872; metal ion binding; molecular_function
A1561	12	GO:0009236; cobalamin biosynthetic process; biological_process	GO:0006270; DNA-dependent DNA replication initiation; biological_process	GO:0003677; DNA binding; molecular_function	GO:0016987; sigma factor activity; molecular_function	GO:0003700; sequence-specific DNA binding transcription factor activity; molecular_function	GO:0000398; nuclear mRNA splicing, via spliceosome; biological_process	GO:0006355; regulation of transcription, DNA-dependent; biological_process	GO:0005634; nucleus; cellular_component	GO:0032040; small-subunit processome; cellular_component	GO:0006352; transcription initiation, DNA-dependent; biological_process	GO:0005515; protein binding; molecular_function	GO:0005681; spliceosomal complex; cellular_component
A1562	2	GO:0005975; carbohydrate metabolic process; biological_process	GO:0004553; hydrolase activity, hydrolyzing O-glycosyl compounds; molecular_function
A1563	4	GO:0003743; translation initiation factor activity; molecular_function	GO:0006071; glycerol metabolic process; biological_process	GO:0008889; glycerophosphodiester phosphodiesterase activity; molecular_function	GO:0006413; translational initiation; biological_process
A1564	6	GO:0003847; 1-alkyl-2-acetylglycerophosphocholine esterase activity; molecular_function	GO:0008236; serine-type peptidase activity; molecular_function	GO:0047746; chlorophyllase activity; molecular_function	GO:0016042; lipid catabolic process; biological_process	GO:0006508; proteolysis; biological_process	GO:0015996; chlorophyll catabolic process; biological_process
A1565	4	GO:0006355; regulation of transcription, DNA-dependent; biological_process	GO:0005634; nucleus; cellular_component	GO:0008270; zinc ion binding; molecular_function	GO:0000981; sequence-specific DNA binding RNA polymerase II transcription factor activity; molecular_function
A1566	1	GO:0006270; DNA-dependent DNA replication initiation; biological_process
A1567	2	GO:0016757; transferase activity, transferring glycosyl groups; molecular_function	GO:0016020; membrane; cellular_component
A1569	1	GO:0016020; membrane; cellular_component
A1571	3	GO:0034257; nicotinamide riboside transporter activity; molecular_function	GO:0034258; nicotinamide riboside transport; biological_process	GO:0016020; membrane; cellular_component
A1572	2	GO:0005737; cytoplasm; cellular_component	GO:0017183; peptidyl-diphthamide biosynthetic process from peptidyl-histidine; biological_process
A1573	3	GO:0030983; mismatched DNA binding; molecular_function	GO:0006298; mismatch repair; biological_process	GO:0005524; ATP binding; molecular_function
A1575	1	GO:0005975; carbohydrate metabolic process; biological_process
A1576	2	GO:0016021; integral to membrane; cellular_component	GO:0004659; prenyltransferase activity; molecular_function
A1577	5	GO:0031966; mitochondrial membrane; cellular_component	GO:0003682; chromatin binding; molecular_function	GO:0071203; WASH complex; cellular_component	GO:0000124; SAGA complex; cellular_component	GO:0003712; transcription cofactor activity; molecular_function
A1578	7	GO:0006355; regulation of transcription, DNA-dependent; biological_process	GO:0005634; nucleus; cellular_component	GO:0003700; sequence-specific DNA binding transcription factor activity; molecular_function	GO:0005198; NA	GO:0019028; viral capsid; cellular_component	GO:0005515; protein binding; molecular_function	GO:0019031; viral envelope; cellular_component
A1579	6	GO:0003333; amino acid transmembrane transport; biological_process	GO:0016020; membrane; cellular_component	GO:0015074; DNA integration; biological_process	GO:0006810; transport; biological_process	GO:0015171; amino acid transmembrane transporter activity; molecular_function	GO:0055085; transmembrane transport; biological_process
A1581	3	GO:0008152; NA	GO:0055114; oxidation-reduction process; biological_process	GO:0016491; oxidoreductase activity; molecular_function
A1582	2	GO:0016255; attachment of GPI anchor to protein; biological_process	GO:0042765; GPI-anchor transamidase complex; cellular_component
A1583	2	GO:0003824; NA	GO:0008152; NA
A1584	1	GO:0005515; protein binding; molecular_function
A1585	4	GO:0055114; oxidation-reduction process; biological_process	GO:0016209; NA	GO:0051920; peroxiredoxin activity; molecular_function	GO:0016491; oxidoreductase activity; molecular_function
A1586	1	GO:0006629; lipid metabolic process; biological_process
A1591	6	GO:0006694; steroid biosynthetic process; biological_process	GO:0051287; NAD binding; molecular_function	GO:0016616; oxidoreductase activity, acting on the CH-OH group of donors, NAD or NADP as acceptor; molecular_function	GO:0016620; oxidoreductase activity, acting on the aldehyde or oxo group of donors, NAD or NADP as acceptor; molecular_function	GO:0003854; 3-beta-hydroxy-delta5-steroid dehydrogenase activity; molecular_function	GO:0055114; oxidation-reduction process; biological_process
A1592	2	GO:0055085; transmembrane transport; biological_process	GO:0016021; integral to membrane; cellular_component
A1594	2	GO:0008152; NA	GO:0003824; NA
A1595	8	GO:0050660; flavin adenine dinucleotide binding; molecular_function	GO:0016491; oxidoreductase activity; molecular_function	GO:0016117; carotenoid biosynthetic process; biological_process	GO:0008033; tRNA processing; biological_process	GO:0016705; oxidoreductase activity, acting on paired donors, with incorporation or reduction of molecular oxygen; molecular_function	GO:0006631; fatty acid metabolic process; biological_process	GO:0003857; 3-hydroxyacyl-CoA dehydrogenase activity; molecular_function	GO:0055114; oxidation-reduction process; biological_process
A1596	7	GO:0003824; NA	GO:0006725; cellular aromatic compound metabolic process; biological_process	GO:0005506; iron ion binding; molecular_function	GO:0008199; ferric iron binding; molecular_function	GO:0055114; oxidation-reduction process; biological_process	GO:0018576; catechol 1,2-dioxygenase activity; molecular_function	GO:0009712; catechol metabolic process; biological_process
A1597	2	GO:0008152; NA	GO:0003824; NA
A1598	10	GO:0016787; hydrolase activity; molecular_function	GO:0006629; lipid metabolic process; biological_process	GO:0016788; hydrolase activity, acting on ester bonds; molecular_function	GO:0006886; intracellular protein transport; biological_process	GO:0006505; GPI anchor metabolic process; biological_process	GO:0006508; proteolysis; biological_process	GO:0004806; triglyceride lipase activity; molecular_function	GO:0009058; biosynthetic process; biological_process	GO:0008236; serine-type peptidase activity; molecular_function	GO:0008152; NA
A1599	2	GO:0003824; NA	GO:0008152; NA
A1600	4	GO:0016020; membrane; cellular_component	GO:0005216; ion channel activity; molecular_function	GO:0055085; transmembrane transport; biological_process	GO:0006811; ion transport; biological_process
A1601	2	GO:0006807; nitrogen compound metabolic process; biological_process	GO:0016810; hydrolase activity, acting on carbon-nitrogen (but not peptide) bonds; molecular_function
A1602	1	GO:0042318; penicillin biosynthetic process; biological_process
A1603	5	GO:0005515; protein binding; molecular_function	GO:0005524; ATP binding; molecular_function	GO:0003724; RNA helicase activity; molecular_function	GO:0003723; RNA binding; molecular_function	GO:0016887; ATPase activity; molecular_function
A1605	2	GO:0016021; integral to membrane; cellular_component	GO:0055085; transmembrane transport; biological_process
A1611	2	GO:0008152; NA	GO:0016491; oxidoreductase activity; molecular_function
A1612	2	GO:0008152; NA	GO:0016787; hydrolase activity; molecular_function
A1613	4	GO:0008168; methyltransferase activity; molecular_function	GO:0055114; oxidation-reduction process; biological_process	GO:0016491; oxidoreductase activity; molecular_function	GO:0006364; rRNA processing; biological_process
A1614	4	GO:0055114; oxidation-reduction process; biological_process	GO:0051536; iron-sulfur cluster binding; molecular_function	GO:0046332; SMAD binding; molecular_function	GO:0004174; electron-transferring-flavoprotein dehydrogenase activity; molecular_function
A1615	3	GO:0004181; metallocarboxypeptidase activity; molecular_function	GO:0006508; proteolysis; biological_process	GO:0008270; zinc ion binding; molecular_function
A1617	1	GO:0046872; metal ion binding; molecular_function
A1618	35	GO:0003899; DNA-directed RNA polymerase activity; molecular_function	GO:0006383; transcription from RNA polymerase III promoter; biological_process	GO:0015031; protein transport; biological_process	GO:0016760; cellulose synthase (UDP-forming) activity; molecular_function	GO:0046873; metal ion transmembrane transporter activity; molecular_function	GO:0005219; ryanodine-sensitive calcium-release channel activity; molecular_function	GO:0005634; nucleus; cellular_component	GO:0017187; peptidyl-glutamic acid carboxylation; biological_process	GO:0055085; transmembrane transport; biological_process	GO:0009306; protein secretion; biological_process	GO:0019013; viral nucleocapsid; cellular_component	GO:0006810; transport; biological_process	GO:0008190; eukaryotic initiation factor 4E binding; molecular_function	GO:0016020; membrane; cellular_component	GO:0016560; protein import into peroxisome matrix, docking; biological_process	GO:0006355; regulation of transcription, DNA-dependent; biological_process	GO:0045947; negative regulation of translational initiation; biological_process	GO:0005666; DNA-directed RNA polymerase III complex; cellular_component	GO:0006874; cellular calcium ion homeostasis; biological_process	GO:0016429; tRNA (adenine-N1-)-methyltransferase activity; molecular_function	GO:0006270; DNA-dependent DNA replication initiation; biological_process	GO:0030001; metal ion transport; biological_process	GO:0008565; protein transporter activity; molecular_function	GO:0016021; integral to membrane; cellular_component	GO:0030488; tRNA methylation; biological_process	GO:0005668; RNA polymerase transcription factor SL1 complex; cellular_component	GO:0030244; cellulose biosynthetic process; biological_process	GO:0008488; gamma-glutamyl carboxylase activity; molecular_function	GO:0004190; aspartic-type endopeptidase activity; molecular_function	GO:0005215; NA	GO:0004386; helicase activity; molecular_function	GO:0005198; NA	GO:0003677; DNA binding; molecular_function	GO:0005777; peroxisome; cellular_component	GO:0031515; tRNA (m1A) methyltransferase complex; cellular_component
A1619	6	GO:0003677; DNA binding; molecular_function	GO:0043565; sequence-specific DNA binding; molecular_function	GO:0016032; NA	GO:0005634; nucleus; cellular_component	GO:0006355; regulation of transcription, DNA-dependent; biological_process	GO:0003700; sequence-specific DNA binding transcription factor activity; molecular_function
A1620	3	GO:0015205; nucleobase transmembrane transporter activity; molecular_function	GO:0015851; nucleobase transport; biological_process	GO:0016020; membrane; cellular_component
A1622	9	GO:0006468; protein phosphorylation; biological_process	GO:0006352; transcription initiation, DNA-dependent; biological_process	GO:0004672; protein kinase activity; molecular_function	GO:0006355; regulation of transcription, DNA-dependent; biological_process	GO:0016987; sigma factor activity; molecular_function	GO:0003700; sequence-specific DNA binding transcription factor activity; molecular_function	GO:0003677; DNA binding; molecular_function	GO:0005524; ATP binding; molecular_function	GO:0006270; DNA-dependent DNA replication initiation; biological_process
A1624	5	GO:0005515; protein binding; molecular_function	GO:0016192; vesicle-mediated transport; biological_process	GO:0019013; viral nucleocapsid; cellular_component	GO:0006886; intracellular protein transport; biological_process	GO:0030117; membrane coat; cellular_component
A1625	5	GO:0006412; translation; biological_process	GO:0005840; ribosome; cellular_component	GO:0003735; structural constituent of ribosome; molecular_function	GO:0005622; intracellular; cellular_component	GO:0005515; protein binding; molecular_function
A1626	6	GO:0003824; NA	GO:0044237; cellular metabolic process; biological_process	GO:0016491; oxidoreductase activity; molecular_function	GO:0050662; coenzyme binding; molecular_function	GO:0009058; biosynthetic process; biological_process	GO:0008152; NA
A1629	4	GO:0008152; NA	GO:0016758; transferase activity, transferring hexosyl groups; molecular_function	GO:0030259; lipid glycosylation; biological_process	GO:0005975; carbohydrate metabolic process; biological_process
A1633	1	GO:0005515; protein binding; molecular_function
A1634	5	GO:0016787; hydrolase activity; molecular_function	GO:0004519; endonuclease activity; molecular_function	GO:0030145; manganese ion binding; molecular_function	GO:0005634; nucleus; cellular_component	GO:0006302; double-strand break repair; biological_process
A1635	2	GO:0031227; intrinsic to endoplasmic reticulum membrane; cellular_component	GO:0016758; transferase activity, transferring hexosyl groups; molecular_function
A1636	5	GO:0050660; flavin adenine dinucleotide binding; molecular_function	GO:0016491; oxidoreductase activity; molecular_function	GO:0004499; flavin-containing monooxygenase activity; molecular_function	GO:0050661; NADP binding; molecular_function	GO:0055114; oxidation-reduction process; biological_process
A1637	5	GO:0009058; biosynthetic process; biological_process	GO:0016021; integral to membrane; cellular_component	GO:0016844; strictosidine synthase activity; molecular_function	GO:0004064; arylesterase activity; molecular_function	GO:0055085; transmembrane transport; biological_process
A1638	3	GO:0055085; transmembrane transport; biological_process	GO:0022857; transmembrane transporter activity; molecular_function	GO:0016021; integral to membrane; cellular_component
A1639	2	GO:0005992; trehalose biosynthetic process; biological_process	GO:0003824; NA
A1640	6	GO:0003677; DNA binding; molecular_function	GO:0000981; sequence-specific DNA binding RNA polymerase II transcription factor activity; molecular_function	GO:0008270; zinc ion binding; molecular_function	GO:0005634; nucleus; cellular_component	GO:0006351; transcription, DNA-dependent; biological_process	GO:0006355; regulation of transcription, DNA-dependent; biological_process
A1642	8	GO:0007059; chromosome segregation; biological_process	GO:0051301; cell division; biological_process	GO:0005773; vacuole; cellular_component	GO:0004185; serine-type carboxypeptidase activity; molecular_function	GO:0009424; bacterial-type flagellum hook; cellular_component	GO:0000444; MIS12/MIND type complex; cellular_component	GO:0017119; Golgi transport complex; cellular_component	GO:0006891; intra-Golgi vesicle-mediated transport; biological_process
A1645	2	GO:0008152; NA	GO:0008168; methyltransferase activity; molecular_function
A1646	1	GO:0005515; protein binding; molecular_function
A1648	6	GO:0005198; NA	GO:0016192; vesicle-mediated transport; biological_process	GO:0030126; COPI vesicle coat; cellular_component	GO:0005515; protein binding; molecular_function	GO:0030117; membrane coat; cellular_component	GO:0006886; intracellular protein transport; biological_process
A1649	3	GO:0003980; UDP-glucose:glycoprotein glucosyltransferase activity; molecular_function	GO:0016757; transferase activity, transferring glycosyl groups; molecular_function	GO:0006486; protein glycosylation; biological_process
A1650	4	GO:0004871; signal transducer activity; molecular_function	GO:0007165; signal transduction; biological_process	GO:0006355; regulation of transcription, DNA-dependent; biological_process	GO:0005515; protein binding; molecular_function
A1651	9	GO:0006886; intracellular protein transport; biological_process	GO:0046961; proton-transporting ATPase activity, rotational mechanism; molecular_function	GO:0030117; membrane coat; cellular_component	GO:0004674; protein serine/threonine kinase activity; molecular_function	GO:0008536; Ran GTPase binding; molecular_function	GO:0000221; vacuolar proton-transporting V-type ATPase, V1 domain; cellular_component	GO:0016192; vesicle-mediated transport; biological_process	GO:0015991; ATP hydrolysis coupled proton transport; biological_process	GO:0005515; protein binding; molecular_function
A1653	2	GO:0009058; biosynthetic process; biological_process	GO:0030170; pyridoxal phosphate binding; molecular_function
A1654	4	GO:0000148; 1,3-beta-D-glucan synthase complex; cellular_component	GO:0006075; 1,3-beta-D-glucan biosynthetic process; biological_process	GO:0003843; 1,3-beta-D-glucan synthase activity; molecular_function	GO:0016020; membrane; cellular_component
A1656	1	GO:0005524; ATP binding; molecular_function
A1657	1	GO:0008013; beta-catenin binding; molecular_function
A1659	1	GO:0008152; NA
A1660	2	GO:0016021; integral to membrane; cellular_component	GO:0042765; GPI-anchor transamidase complex; cellular_component
A1661	1	GO:0005515; protein binding; molecular_function
A1662	11	GO:0045226; extracellular polysaccharide biosynthetic process; biological_process	GO:0003854; 3-beta-hydroxy-delta5-steroid dehydrogenase activity; molecular_function	GO:0008831; dTDP-4-dehydrorhamnose reductase activity; molecular_function	GO:0016491; oxidoreductase activity; molecular_function	GO:0044237; cellular metabolic process; biological_process	GO:0008152; NA	GO:0050662; coenzyme binding; molecular_function	GO:0055114; oxidation-reduction process; biological_process	GO:0016616; oxidoreductase activity, acting on the CH-OH group of donors, NAD or NADP as acceptor; molecular_function	GO:0006694; steroid biosynthetic process; biological_process	GO:0003824; NA
A1663	2	GO:0006511; ubiquitin-dependent protein catabolic process; biological_process	GO:0004221; ubiquitin thiolesterase activity; molecular_function
A1664	1	GO:0051536; iron-sulfur cluster binding; molecular_function
A1665	6	GO:0008026; ATP-dependent helicase activity; molecular_function	GO:0003676; nucleic acid binding; molecular_function	GO:0016787; hydrolase activity; molecular_function	GO:0005524; ATP binding; molecular_function	GO:0003677; DNA binding; molecular_function	GO:0016817; hydrolase activity, acting on acid anhydrides; molecular_function
A1666	12	GO:0006270; DNA-dependent DNA replication initiation; biological_process	GO:0003743; translation initiation factor activity; molecular_function	GO:0032040; small-subunit processome; cellular_component	GO:0005737; cytoplasm; cellular_component	GO:0006413; translational initiation; biological_process	GO:0005515; protein binding; molecular_function	GO:0006508; proteolysis; biological_process	GO:0031369; translation initiation factor binding; molecular_function	GO:0005852; eukaryotic translation initiation factor 3 complex; cellular_component	GO:0003723; RNA binding; molecular_function	GO:0004197; cysteine-type endopeptidase activity; molecular_function	GO:0003682; chromatin binding; molecular_function
A1667	4	GO:0055114; oxidation-reduction process; biological_process	GO:0016705; oxidoreductase activity, acting on paired donors, with incorporation or reduction of molecular oxygen; molecular_function	GO:0020037; heme binding; molecular_function	GO:0005506; iron ion binding; molecular_function
A1668	2	GO:0019082; viral protein processing; biological_process	GO:0003677; DNA binding; molecular_function
A1669	4	GO:0004190; aspartic-type endopeptidase activity; molecular_function	GO:0016021; integral to membrane; cellular_component	GO:0008152; NA	GO:0016746; transferase activity, transferring acyl groups; molecular_function
A1670	7	GO:0015684; ferrous iron transport; biological_process	GO:0015093; ferrous iron transmembrane transporter activity; molecular_function	GO:0005525; GTP binding; molecular_function	GO:0016021; integral to membrane; cellular_component	GO:0007264; small GTPase mediated signal transduction; biological_process	GO:0005622; intracellular; cellular_component	GO:0003924; GTPase activity; molecular_function
A1671	7	GO:0004828; serine-tRNA ligase activity; molecular_function	GO:0005737; cytoplasm; cellular_component	GO:0006418; tRNA aminoacylation for protein translation; biological_process	GO:0004812; aminoacyl-tRNA ligase activity; molecular_function	GO:0006434; seryl-tRNA aminoacylation; biological_process	GO:0005524; ATP binding; molecular_function	GO:0000166; nucleotide binding; molecular_function
A1672	17	GO:0005524; ATP binding; molecular_function	GO:0048870; cell motility; biological_process	GO:0005198; NA	GO:0016020; membrane; cellular_component	GO:0006886; intracellular protein transport; biological_process	GO:0005801; cis-Golgi network; cellular_component	GO:0009288; bacterial-type flagellum; cellular_component	GO:0010508; positive regulation of autophagy; biological_process	GO:0019028; viral capsid; cellular_component	GO:0051382; kinetochore assembly; biological_process	GO:0019031; viral envelope; cellular_component	GO:0000776; kinetochore; cellular_component	GO:0016459; myosin complex; cellular_component	GO:0005515; protein binding; molecular_function	GO:0003774; motor activity; molecular_function	GO:0001539; ciliary or flagellar motility; biological_process	GO:0031514; motile cilium; cellular_component
A1674	4	GO:0005672; transcription factor TFIIA complex; cellular_component	GO:0005634; nucleus; cellular_component	GO:0006367; transcription initiation from RNA polymerase II promoter; biological_process	GO:0006334; nucleosome assembly; biological_process
A1675	11	GO:0016616; oxidoreductase activity, acting on the CH-OH group of donors, NAD or NADP as acceptor; molecular_function	GO:0004616; phosphogluconate dehydrogenase (decarboxylating) activity; molecular_function	GO:0051287; NAD binding; molecular_function	GO:0006098; pentose-phosphate shunt; biological_process	GO:0008152; NA	GO:0004455; ketol-acid reductoisomerase activity; molecular_function	GO:0055114; oxidation-reduction process; biological_process	GO:0016491; oxidoreductase activity; molecular_function	GO:0008652; cellular amino acid biosynthetic process; biological_process	GO:0016597; amino acid binding; molecular_function	GO:0048037; cofactor binding; molecular_function
A1678	4	GO:0003677; DNA binding; molecular_function	GO:0003899; DNA-directed RNA polymerase activity; molecular_function	GO:0005515; protein binding; molecular_function	GO:0006351; transcription, DNA-dependent; biological_process
A1679	2	GO:0005525; GTP binding; molecular_function	GO:0003924; GTPase activity; molecular_function
A1680	4	GO:0008168; methyltransferase activity; molecular_function	GO:0005634; nucleus; cellular_component	GO:0032259; methylation; biological_process	GO:0006364; rRNA processing; biological_process
A1683	1	GO:0005515; protein binding; molecular_function
A1685	39	GO:0007094; mitotic cell cycle spindle assembly checkpoint; biological_process	GO:0005515; protein binding; molecular_function	GO:0006434; seryl-tRNA aminoacylation; biological_process	GO:0005643; nuclear pore; cellular_component	GO:0031514; motile cilium; cellular_component	GO:0004828; serine-tRNA ligase activity; molecular_function	GO:0003700; sequence-specific DNA binding transcription factor activity; molecular_function	GO:0008092; cytoskeletal protein binding; molecular_function	GO:0016272; prefoldin complex; cellular_component	GO:0008134; transcription factor binding; molecular_function	GO:0000917; barrier septum formation; biological_process	GO:0043015; gamma-tubulin binding; molecular_function	GO:0005604; basement membrane; cellular_component	GO:0008017; microtubule binding; molecular_function	GO:0045502; dynein binding; molecular_function	GO:0000921; septin ring assembly; biological_process	GO:0005737; cytoplasm; cellular_component	GO:0051082; unfolded protein binding; molecular_function	GO:0006891; intra-Golgi vesicle-mediated transport; biological_process	GO:0006355; regulation of transcription, DNA-dependent; biological_process	GO:0000166; nucleotide binding; molecular_function	GO:0016020; membrane; cellular_component	GO:0030173; integral to Golgi membrane; cellular_component	GO:0007155; cell adhesion; biological_process	GO:0042803; protein homodimerization activity; molecular_function	GO:0006457; protein folding; biological_process	GO:0042802; identical protein binding; molecular_function	GO:0008565; protein transporter activity; molecular_function	GO:0016021; integral to membrane; cellular_component	GO:0043565; sequence-specific DNA binding; molecular_function	GO:0019905; syntaxin binding; molecular_function	GO:0006606; protein import into nucleus; biological_process	GO:0005940; septin ring; cellular_component	GO:0005801; cis-Golgi network; cellular_component	GO:0006886; intracellular protein transport; biological_process	GO:0043093; cytokinesis by binary fission; biological_process	GO:0019898; extrinsic to membrane; cellular_component	GO:0005524; ATP binding; molecular_function	GO:0048870; cell motility; biological_process
A1688	2	GO:0003755; peptidyl-prolyl cis-trans isomerase activity; molecular_function	GO:0006457; protein folding; biological_process
A1690	2	GO:0006508; proteolysis; biological_process	GO:0016805; dipeptidase activity; molecular_function
A1691	2	GO:0035556; intracellular signal transduction; biological_process	GO:0007165; signal transduction; biological_process
A1692	3	GO:0006886; intracellular protein transport; biological_process	GO:0030117; membrane coat; cellular_component	GO:0016192; vesicle-mediated transport; biological_process
A1694	2	GO:0008152; NA	GO:0008168; methyltransferase activity; molecular_function
A1695	1	GO:0005198; NA
A1696	2	GO:0055085; transmembrane transport; biological_process	GO:0006270; DNA-dependent DNA replication initiation; biological_process
A1698	3	GO:0005524; ATP binding; molecular_function	GO:0006468; protein phosphorylation; biological_process	GO:0004672; protein kinase activity; molecular_function
A1699	4	GO:0005737; cytoplasm; cellular_component	GO:0006887; exocytosis; biological_process	GO:0005515; protein binding; molecular_function	GO:0048278; vesicle docking; biological_process
A1700	1	GO:0004601; peroxidase activity; molecular_function
A1701	3	GO:0016491; oxidoreductase activity; molecular_function	GO:0016597; amino acid binding; molecular_function	GO:0008152; NA
A1703	4	GO:0005515; protein binding; molecular_function	GO:0006024; glycosaminoglycan biosynthetic process; biological_process	GO:0016857; racemase and epimerase activity, acting on carbohydrates and derivatives; molecular_function	GO:0016021; integral to membrane; cellular_component
A1704	3	GO:0003950; NAD+ ADP-ribosyltransferase activity; molecular_function	GO:0009405; pathogenesis; biological_process	GO:0005576; NA
A1705	1	GO:0005783; endoplasmic reticulum; cellular_component
A1707	9	GO:0004842; ubiquitin-protein ligase activity; molecular_function	GO:0003723; RNA binding; molecular_function	GO:0005515; protein binding; molecular_function	GO:0008270; zinc ion binding; molecular_function	GO:0005680; anaphase-promoting complex; cellular_component	GO:0046872; metal ion binding; molecular_function	GO:0005524; ATP binding; molecular_function	GO:0004386; helicase activity; molecular_function	GO:0003676; nucleic acid binding; molecular_function
A1708	1	GO:0005783; endoplasmic reticulum; cellular_component
A1709	5	GO:0001104; RNA polymerase II transcription cofactor activity; molecular_function	GO:0006357; regulation of transcription from RNA polymerase II promoter; biological_process	GO:0006298; mismatch repair; biological_process	GO:0005524; ATP binding; molecular_function	GO:0016592; mediator complex; cellular_component
A1710	3	GO:0009058; biosynthetic process; biological_process	GO:0008152; NA	GO:0016491; oxidoreductase activity; molecular_function
A1711	2	GO:0003824; NA	GO:0008152; NA
A1714	3	GO:0016788; hydrolase activity, acting on ester bonds; molecular_function	GO:0005515; protein binding; molecular_function	GO:0006629; lipid metabolic process; biological_process
A1716	7	GO:0016887; ATPase activity; molecular_function	GO:0008026; ATP-dependent helicase activity; molecular_function	GO:0003676; nucleic acid binding; molecular_function	GO:0019079; viral genome replication; biological_process	GO:0016787; hydrolase activity; molecular_function	GO:0003677; DNA binding; molecular_function	GO:0005524; ATP binding; molecular_function
A1718	2	GO:0003677; DNA binding; molecular_function	GO:0046872; metal ion binding; molecular_function
A1719	5	GO:0008964; phosphoenolpyruvate carboxylase activity; molecular_function	GO:0015977; carbon fixation; biological_process	GO:0005975; carbohydrate metabolic process; biological_process	GO:0006099; tricarboxylic acid cycle; biological_process	GO:0004553; hydrolase activity, hydrolyzing O-glycosyl compounds; molecular_function
A1720	5	GO:0005694; chromosome; cellular_component	GO:0003918; DNA topoisomerase (ATP-hydrolyzing) activity; molecular_function	GO:0003917; DNA topoisomerase type I activity; molecular_function	GO:0003677; DNA binding; molecular_function	GO:0006265; DNA topological change; biological_process
A1721	4	GO:0045261; proton-transporting ATP synthase complex, catalytic core F(1); cellular_component	GO:0015986; ATP synthesis coupled proton transport; biological_process	GO:0046961; proton-transporting ATPase activity, rotational mechanism; molecular_function	GO:0046933; hydrogen ion transporting ATP synthase activity, rotational mechanism; molecular_function
A1722	2	GO:0016491; oxidoreductase activity; molecular_function	GO:0055114; oxidation-reduction process; biological_process
A1723	2	GO:0016192; vesicle-mediated transport; biological_process	GO:0006904; vesicle docking involved in exocytosis; biological_process
A1724	2	GO:0008152; NA	GO:0016747; transferase activity, transferring acyl groups other than amino-acyl groups; molecular_function
A1725	1	GO:0016881; acid-amino acid ligase activity; molecular_function
A1726	6	GO:0016020; membrane; cellular_component	GO:0009103; lipopolysaccharide biosynthetic process; biological_process	GO:0005524; ATP binding; molecular_function	GO:0006468; protein phosphorylation; biological_process	GO:0004672; protein kinase activity; molecular_function	GO:0016773; phosphotransferase activity, alcohol group as acceptor; molecular_function
A1728	4	GO:0005524; ATP binding; molecular_function	GO:0004812; aminoacyl-tRNA ligase activity; molecular_function	GO:0000166; nucleotide binding; molecular_function	GO:0006418; tRNA aminoacylation for protein translation; biological_process
A1729	12	GO:0043531; ADP binding; molecular_function	GO:0016021; integral to membrane; cellular_component	GO:0005525; GTP binding; molecular_function	GO:0016887; ATPase activity; molecular_function	GO:0000166; nucleotide binding; molecular_function	GO:0005524; ATP binding; molecular_function	GO:0016301; kinase activity; molecular_function	GO:0042626; ATPase activity, coupled to transmembrane movement of substances; molecular_function	GO:0008152; NA	GO:0006810; transport; biological_process	GO:0003924; GTPase activity; molecular_function	GO:0055085; transmembrane transport; biological_process
A1730	2	GO:0009058; biosynthetic process; biological_process	GO:0016788; hydrolase activity, acting on ester bonds; molecular_function
A1731	3	GO:0055085; transmembrane transport; biological_process	GO:0022857; transmembrane transporter activity; molecular_function	GO:0016021; integral to membrane; cellular_component
A1732	2	GO:0005515; protein binding; molecular_function	GO:0006457; protein folding; biological_process
A1733	3	GO:0004298; threonine-type endopeptidase activity; molecular_function	GO:0051603; proteolysis involved in cellular protein catabolic process; biological_process	GO:0005839; proteasome core complex; cellular_component
A1734	3	GO:0003824; NA	GO:0046872; metal ion binding; molecular_function	GO:0009058; biosynthetic process; biological_process
A1736	2	GO:0004668; protein-arginine deiminase activity; molecular_function	GO:0009446; putrescine biosynthetic process; biological_process
A1738	2	GO:0016758; transferase activity, transferring hexosyl groups; molecular_function	GO:0016021; integral to membrane; cellular_component
A1739	2	GO:0005975; carbohydrate metabolic process; biological_process	GO:0004553; hydrolase activity, hydrolyzing O-glycosyl compounds; molecular_function
A1742	3	GO:0016021; integral to membrane; cellular_component	GO:0008565; protein transporter activity; molecular_function	GO:0015031; protein transport; biological_process
A1744	5	GO:0006412; translation; biological_process	GO:0003723; RNA binding; molecular_function	GO:0003735; structural constituent of ribosome; molecular_function	GO:0005840; ribosome; cellular_component	GO:0005622; intracellular; cellular_component
A1745	1	GO:0042254; ribosome biogenesis; biological_process
A1747	4	GO:0005524; ATP binding; molecular_function	GO:0004812; aminoacyl-tRNA ligase activity; molecular_function	GO:0000166; nucleotide binding; molecular_function	GO:0006418; tRNA aminoacylation for protein translation; biological_process
A1748	4	GO:0008236; serine-type peptidase activity; molecular_function	GO:0004185; serine-type carboxypeptidase activity; molecular_function	GO:0006508; proteolysis; biological_process	GO:0005773; vacuole; cellular_component
A1749	1	GO:0016021; integral to membrane; cellular_component
A1750	2	GO:0008270; zinc ion binding; molecular_function	GO:0046872; metal ion binding; molecular_function
A1751	5	GO:0019008; molybdopterin synthase complex; cellular_component	GO:0003824; NA	GO:0051536; iron-sulfur cluster binding; molecular_function	GO:0051539; 4 iron, 4 sulfur cluster binding; molecular_function	GO:0006777; Mo-molybdopterin cofactor biosynthetic process; biological_process
A1752	1	GO:0003676; nucleic acid binding; molecular_function
A1755	3	GO:0006378; mRNA polyadenylation; biological_process	GO:0003729; mRNA binding; molecular_function	GO:0005849; mRNA cleavage factor complex; cellular_component
A1757	6	GO:0050662; coenzyme binding; molecular_function	GO:0008168; methyltransferase activity; molecular_function	GO:0008152; NA	GO:0003824; NA	GO:0016491; oxidoreductase activity; molecular_function	GO:0044237; cellular metabolic process; biological_process
A1758	4	GO:0005198; NA	GO:0018144; RNA-protein covalent cross-linking; biological_process	GO:0016818; hydrolase activity, acting on acid anhydrides, in phosphorus-containing anhydrides; molecular_function	GO:0003968; RNA-directed RNA polymerase activity; molecular_function
A1760	2	GO:0004221; ubiquitin thiolesterase activity; molecular_function	GO:0006511; ubiquitin-dependent protein catabolic process; biological_process
A1761	2	GO:0007165; signal transduction; biological_process	GO:0004114; 3',5'-cyclic-nucleotide phosphodiesterase activity; molecular_function
A1762	6	GO:0016491; oxidoreductase activity; molecular_function	GO:0016616; oxidoreductase activity, acting on the CH-OH group of donors, NAD or NADP as acceptor; molecular_function	GO:0050660; flavin adenine dinucleotide binding; molecular_function	GO:0016614; oxidoreductase activity, acting on CH-OH group of donors; molecular_function	GO:0051287; NAD binding; molecular_function	GO:0055114; oxidation-reduction process; biological_process
A1764	6	GO:0055114; oxidation-reduction process; biological_process	GO:0020037; heme binding; molecular_function	GO:0009036; Type II site-specific deoxyribonuclease activity; molecular_function	GO:0004096; catalase activity; molecular_function	GO:0009307; DNA restriction-modification system; biological_process	GO:0003677; DNA binding; molecular_function
A1765	1	GO:0016021; integral to membrane; cellular_component
A1766	13	GO:0007186; G-protein coupled receptor protein signaling pathway; biological_process	GO:0016021; integral to membrane; cellular_component	GO:0005525; GTP binding; molecular_function	GO:0007264; small GTPase mediated signal transduction; biological_process	GO:0031683; G-protein beta/gamma-subunit complex binding; molecular_function	GO:0005634; nucleus; cellular_component	GO:0015093; ferrous iron transmembrane transporter activity; molecular_function	GO:0015684; ferrous iron transport; biological_process	GO:0004871; signal transducer activity; molecular_function	GO:0005737; cytoplasm; cellular_component	GO:0003924; GTPase activity; molecular_function	GO:0005622; intracellular; cellular_component	GO:0019001; guanyl nucleotide binding; molecular_function
A1767	1	GO:0006511; ubiquitin-dependent protein catabolic process; biological_process
A1768	3	GO:0055114; oxidation-reduction process; biological_process	GO:0008270; zinc ion binding; molecular_function	GO:0016491; oxidoreductase activity; molecular_function
A1770	5	GO:0016491; oxidoreductase activity; molecular_function	GO:0008168; methyltransferase activity; molecular_function	GO:0008152; NA	GO:0055114; oxidation-reduction process; biological_process	GO:0008270; zinc ion binding; molecular_function
A1772	2	GO:0005737; cytoplasm; cellular_component	GO:0005515; protein binding; molecular_function
A1774	1	GO:0032040; small-subunit processome; cellular_component
A1775	3	GO:0006412; translation; biological_process	GO:0003735; structural constituent of ribosome; molecular_function	GO:0005840; ribosome; cellular_component
A1778	1	GO:0046872; metal ion binding; molecular_function
A1779	4	GO:0016705; oxidoreductase activity, acting on paired donors, with incorporation or reduction of molecular oxygen; molecular_function	GO:0020037; heme binding; molecular_function	GO:0055114; oxidation-reduction process; biological_process	GO:0005506; iron ion binding; molecular_function
A1780	1	GO:0005634; nucleus; cellular_component
A1782	4	GO:0046983; protein dimerization activity; molecular_function	GO:0003700; sequence-specific DNA binding transcription factor activity; molecular_function	GO:0006351; transcription, DNA-dependent; biological_process	GO:0006355; regulation of transcription, DNA-dependent; biological_process
A1783	7	GO:0003824; NA	GO:0006468; protein phosphorylation; biological_process	GO:0005524; ATP binding; molecular_function	GO:0009103; lipopolysaccharide biosynthetic process; biological_process	GO:0016020; membrane; cellular_component	GO:0016773; phosphotransferase activity, alcohol group as acceptor; molecular_function	GO:0004672; protein kinase activity; molecular_function
A1784	4	GO:0005515; protein binding; molecular_function	GO:0005524; ATP binding; molecular_function	GO:0006468; protein phosphorylation; biological_process	GO:0004672; protein kinase activity; molecular_function
A1785	2	GO:0006888; ER to Golgi vesicle-mediated transport; biological_process	GO:0005801; cis-Golgi network; cellular_component
A1786	2	GO:0005779; integral to peroxisomal membrane; cellular_component	GO:0007031; peroxisome organization; biological_process
A1787	3	GO:0055114; oxidation-reduction process; biological_process	GO:0030151; molybdenum ion binding; molecular_function	GO:0016491; oxidoreductase activity; molecular_function
A1788	3	GO:0006355; regulation of transcription, DNA-dependent; biological_process	GO:0003700; sequence-specific DNA binding transcription factor activity; molecular_function	GO:0043565; sequence-specific DNA binding; molecular_function
A1789	3	GO:0016746; transferase activity, transferring acyl groups; molecular_function	GO:0008152; NA	GO:0005509; calcium ion binding; molecular_function
A1790	4	GO:0005506; iron ion binding; molecular_function	GO:0020037; heme binding; molecular_function	GO:0016705; oxidoreductase activity, acting on paired donors, with incorporation or reduction of molecular oxygen; molecular_function	GO:0055114; oxidation-reduction process; biological_process
A1792	2	GO:0016491; oxidoreductase activity; molecular_function	GO:0055114; oxidation-reduction process; biological_process
A1793	1	GO:0005515; protein binding; molecular_function
A1794	8	GO:0003910; DNA ligase (ATP) activity; molecular_function	GO:0006397; mRNA processing; biological_process	GO:0006370; mRNA capping; biological_process	GO:0006281; DNA repair; biological_process	GO:0006310; DNA recombination; biological_process	GO:0004484; mRNA guanylyltransferase activity; molecular_function	GO:0035091; phosphatidylinositol binding; molecular_function	GO:0005524; ATP binding; molecular_function
A1796	1	GO:0005515; protein binding; molecular_function
A1797	2	GO:0006338; chromatin remodeling; biological_process	GO:0000228; nuclear chromosome; cellular_component
A1799	2	GO:0005515; protein binding; molecular_function	GO:0035556; intracellular signal transduction; biological_process
A1800	2	GO:0003723; RNA binding; molecular_function	GO:0003676; nucleic acid binding; molecular_function
A1801	1	GO:0008171; O-methyltransferase activity; molecular_function
A1802	3	GO:0004672; protein kinase activity; molecular_function	GO:0005524; ATP binding; molecular_function	GO:0006468; protein phosphorylation; biological_process
A1803	4	GO:0006418; tRNA aminoacylation for protein translation; biological_process	GO:0005524; ATP binding; molecular_function	GO:0004812; aminoacyl-tRNA ligase activity; molecular_function	GO:0000166; nucleotide binding; molecular_function
A1804	1	GO:0003723; RNA binding; molecular_function
A1805	1	GO:0004222; metalloendopeptidase activity; molecular_function
A1806	7	GO:0003824; NA	GO:0005524; ATP binding; molecular_function	GO:0006468; protein phosphorylation; biological_process	GO:0009103; lipopolysaccharide biosynthetic process; biological_process	GO:0016020; membrane; cellular_component	GO:0016773; phosphotransferase activity, alcohol group as acceptor; molecular_function	GO:0004672; protein kinase activity; molecular_function
A1808	9	GO:0017038; protein import; biological_process	GO:0004386; helicase activity; molecular_function	GO:0008026; ATP-dependent helicase activity; molecular_function	GO:0003676; nucleic acid binding; molecular_function	GO:0016020; membrane; cellular_component	GO:0005524; ATP binding; molecular_function	GO:0016787; hydrolase activity; molecular_function	GO:0003677; DNA binding; molecular_function	GO:0005634; nucleus; cellular_component
A1812	10	GO:0003774; motor activity; molecular_function	GO:0055114; oxidation-reduction process; biological_process	GO:0004506; squalene monooxygenase activity; molecular_function	GO:0016459; myosin complex; cellular_component	GO:0016117; carotenoid biosynthetic process; biological_process	GO:0005524; ATP binding; molecular_function	GO:0016491; oxidoreductase activity; molecular_function	GO:0050660; flavin adenine dinucleotide binding; molecular_function	GO:0016705; oxidoreductase activity, acting on paired donors, with incorporation or reduction of molecular oxygen; molecular_function	GO:0016021; integral to membrane; cellular_component
A1814	1	GO:0005515; protein binding; molecular_function
A1815	4	GO:0003824; NA	GO:0006468; protein phosphorylation; biological_process	GO:0005524; ATP binding; molecular_function	GO:0004672; protein kinase activity; molecular_function
A1816	1	GO:0003824; NA
A1817	2	GO:0006633; fatty acid biosynthetic process; biological_process	GO:0008770; [acyl-carrier-protein] phosphodiesterase activity; molecular_function
A1819	2	GO:0016772; transferase activity, transferring phosphorus-containing groups; molecular_function	GO:0006388; tRNA splicing, via endonucleolytic cleavage and ligation; biological_process
A1820	4	GO:0016763; transferase activity, transferring pentosyl groups; molecular_function	GO:0006470; protein dephosphorylation; biological_process	GO:0004725; protein tyrosine phosphatase activity; molecular_function	GO:0008138; protein tyrosine/serine/threonine phosphatase activity; molecular_function
A1821	6	GO:0016021; integral to membrane; cellular_component	GO:0005351; sugar:hydrogen symporter activity; molecular_function	GO:0008643; carbohydrate transport; biological_process	GO:0000139; Golgi membrane; cellular_component	GO:0016020; membrane; cellular_component	GO:0055085; transmembrane transport; biological_process
A1822	1	GO:0003723; RNA binding; molecular_function
A1826	1	GO:0005975; carbohydrate metabolic process; biological_process
A1827	1	GO:0005515; protein binding; molecular_function
A1828	5	GO:0016021; integral to membrane; cellular_component	GO:0030955; potassium ion binding; molecular_function	GO:0006813; potassium ion transport; biological_process	GO:0005249; voltage-gated potassium channel activity; molecular_function	GO:0005515; protein binding; molecular_function
A1830	3	GO:0055085; transmembrane transport; biological_process	GO:0022857; transmembrane transporter activity; molecular_function	GO:0016021; integral to membrane; cellular_component
A1831	2	GO:0005198; NA	GO:0019028; viral capsid; cellular_component
A1833	1	GO:0016787; hydrolase activity; molecular_function
A1834	13	GO:0019001; guanyl nucleotide binding; molecular_function	GO:0003924; GTPase activity; molecular_function	GO:0006810; transport; biological_process	GO:0055085; transmembrane transport; biological_process	GO:0016887; ATPase activity; molecular_function	GO:0005525; GTP binding; molecular_function	GO:0031683; G-protein beta/gamma-subunit complex binding; molecular_function	GO:0016021; integral to membrane; cellular_component	GO:0004871; signal transducer activity; molecular_function	GO:0016301; kinase activity; molecular_function	GO:0007186; G-protein coupled receptor protein signaling pathway; biological_process	GO:0042626; ATPase activity, coupled to transmembrane movement of substances; molecular_function	GO:0005524; ATP binding; molecular_function
A1835	2	GO:0016021; integral to membrane; cellular_component	GO:0055085; transmembrane transport; biological_process
A1837	4	GO:0008270; zinc ion binding; molecular_function	GO:0007049; cell cycle; biological_process	GO:0046872; metal ion binding; molecular_function	GO:0005515; protein binding; molecular_function
A1838	1	GO:0003682; chromatin binding; molecular_function
A1839	4	GO:0006289; nucleotide-excision repair; biological_process	GO:0003684; damaged DNA binding; molecular_function	GO:0005515; protein binding; molecular_function	GO:0043161; proteasomal ubiquitin-dependent protein catabolic process; biological_process
A1840	2	GO:0042802; identical protein binding; molecular_function	GO:0005515; protein binding; molecular_function
A1843	1	GO:0016491; oxidoreductase activity; molecular_function
A1844	2	GO:0005524; ATP binding; molecular_function	GO:0044267; cellular protein metabolic process; biological_process
A1846	1	GO:0019033; viral tegument; cellular_component
A1848	2	GO:0055114; oxidation-reduction process; biological_process	GO:0016491; oxidoreductase activity; molecular_function
A1849	6	GO:0003735; structural constituent of ribosome; molecular_function	GO:0005840; ribosome; cellular_component	GO:0005622; intracellular; cellular_component	GO:0003677; DNA binding; molecular_function	GO:0046872; metal ion binding; molecular_function	GO:0006412; translation; biological_process
A1850	7	GO:0005515; protein binding; molecular_function	GO:0003677; DNA binding; molecular_function	GO:0046872; metal ion binding; molecular_function	GO:0005680; anaphase-promoting complex; cellular_component	GO:0003723; RNA binding; molecular_function	GO:0008270; zinc ion binding; molecular_function	GO:0004842; ubiquitin-protein ligase activity; molecular_function
A1851	1	GO:0016787; hydrolase activity; molecular_function
A1852	13	GO:0048870; cell motility; biological_process	GO:0003677; DNA binding; molecular_function	GO:0000166; nucleotide binding; molecular_function	GO:0005524; ATP binding; molecular_function	GO:0016021; integral to membrane; cellular_component	GO:0016887; ATPase activity; molecular_function	GO:0051301; cell division; biological_process	GO:0005515; protein binding; molecular_function	GO:0007059; chromosome segregation; biological_process	GO:0051276; chromosome organization; biological_process	GO:0007049; cell cycle; biological_process	GO:0031514; motile cilium; cellular_component	GO:0005694; chromosome; cellular_component
A1853	5	GO:0003676; nucleic acid binding; molecular_function	GO:0005515; protein binding; molecular_function	GO:0004386; helicase activity; molecular_function	GO:0003677; DNA binding; molecular_function	GO:0005524; ATP binding; molecular_function
A1854	2	GO:0019901; protein kinase binding; molecular_function	GO:0046677; response to antibiotic; biological_process
A1859	4	GO:0006270; DNA-dependent DNA replication initiation; biological_process	GO:0005779; integral to peroxisomal membrane; cellular_component	GO:0032403; protein complex binding; molecular_function	GO:0045046; protein import into peroxisome membrane; biological_process
A1861	2	GO:0016020; membrane; cellular_component	GO:0019013; viral nucleocapsid; cellular_component
A1862	3	GO:0015996; chlorophyll catabolic process; biological_process	GO:0047746; chlorophyllase activity; molecular_function	GO:0016787; hydrolase activity; molecular_function
A1863	2	GO:0000166; nucleotide binding; molecular_function	GO:0046872; metal ion binding; molecular_function
A1864	3	GO:0016021; integral to membrane; cellular_component	GO:0022857; transmembrane transporter activity; molecular_function	GO:0055085; transmembrane transport; biological_process
A1866	7	GO:0003854; 3-beta-hydroxy-delta5-steroid dehydrogenase activity; molecular_function	GO:0055114; oxidation-reduction process; biological_process	GO:0050662; coenzyme binding; molecular_function	GO:0044237; cellular metabolic process; biological_process	GO:0016616; oxidoreductase activity, acting on the CH-OH group of donors, NAD or NADP as acceptor; molecular_function	GO:0003824; NA	GO:0006694; steroid biosynthetic process; biological_process
A1867	2	GO:0005634; nucleus; cellular_component	GO:0006355; regulation of transcription, DNA-dependent; biological_process
A1868	3	GO:0030170; pyridoxal phosphate binding; molecular_function	GO:0016831; carboxy-lyase activity; molecular_function	GO:0019752; carboxylic acid metabolic process; biological_process
A1870	2	GO:0005524; ATP binding; molecular_function	GO:0035299; inositol pentakisphosphate 2-kinase activity; molecular_function
A1871	4	GO:0006810; transport; biological_process	GO:0055085; transmembrane transport; biological_process	GO:0016021; integral to membrane; cellular_component	GO:0005337; nucleoside transmembrane transporter activity; molecular_function
A1873	3	GO:0004096; catalase activity; molecular_function	GO:0055114; oxidation-reduction process; biological_process	GO:0020037; heme binding; molecular_function
A1875	1	GO:0016021; integral to membrane; cellular_component
A1878	3	GO:0006412; translation; biological_process	GO:0003735; structural constituent of ribosome; molecular_function	GO:0005840; ribosome; cellular_component
A1879	3	GO:0008152; NA	GO:0008168; methyltransferase activity; molecular_function	GO:0003824; NA
A1881	1	GO:0016853; isomerase activity; molecular_function
A1883	4	GO:0009451; RNA modification; biological_process	GO:0003723; RNA binding; molecular_function	GO:0009982; pseudouridine synthase activity; molecular_function	GO:0001522; pseudouridine synthesis; biological_process
A1884	3	GO:0004672; protein kinase activity; molecular_function	GO:0006468; protein phosphorylation; biological_process	GO:0005524; ATP binding; molecular_function
A1885	19	GO:0005681; spliceosomal complex; cellular_component	GO:0003887; DNA-directed DNA polymerase activity; molecular_function	GO:0000775; chromosome, centromeric region; cellular_component	GO:0005634; nucleus; cellular_component	GO:0003700; sequence-specific DNA binding transcription factor activity; molecular_function	GO:0000398; nuclear mRNA splicing, via spliceosome; biological_process	GO:0008270; zinc ion binding; molecular_function	GO:0006352; transcription initiation, DNA-dependent; biological_process	GO:0006351; transcription, DNA-dependent; biological_process	GO:0003682; chromatin binding; molecular_function	GO:0016787; hydrolase activity; molecular_function	GO:0005524; ATP binding; molecular_function	GO:0003677; DNA binding; molecular_function	GO:0003676; nucleic acid binding; molecular_function	GO:0008026; ATP-dependent helicase activity; molecular_function	GO:0004386; helicase activity; molecular_function	GO:0032040; small-subunit processome; cellular_component	GO:0006355; regulation of transcription, DNA-dependent; biological_process	GO:0016987; sigma factor activity; molecular_function
A1888	5	GO:0055085; transmembrane transport; biological_process	GO:0016020; membrane; cellular_component	GO:0006810; transport; biological_process	GO:0015171; amino acid transmembrane transporter activity; molecular_function	GO:0003333; amino acid transmembrane transport; biological_process
A1889	3	GO:0004047; aminomethyltransferase activity; molecular_function	GO:0005737; cytoplasm; cellular_component	GO:0006546; glycine catabolic process; biological_process
A1890	2	GO:0003824; NA	GO:0008152; NA
A1893	3	GO:0003824; NA	GO:0016888; endodeoxyribonuclease activity, producing 5'-phosphomonoesters; molecular_function	GO:0008152; NA
A1894	3	GO:0055114; oxidation-reduction process; biological_process	GO:0016706; oxidoreductase activity, acting on paired donors, with incorporation or reduction of molecular oxygen, 2-oxoglutarate as one donor, and incorporation of one atom each of oxygen into both donors; molecular_function	GO:0016491; oxidoreductase activity; molecular_function
A1896	4	GO:0016787; hydrolase activity; molecular_function	GO:0006505; GPI anchor metabolic process; biological_process	GO:0016788; hydrolase activity, acting on ester bonds; molecular_function	GO:0006886; intracellular protein transport; biological_process
A1897	5	GO:0005524; ATP binding; molecular_function	GO:0003677; DNA binding; molecular_function	GO:0003676; nucleic acid binding; molecular_function	GO:0005515; protein binding; molecular_function	GO:0004386; helicase activity; molecular_function
A1898	5	GO:0005515; protein binding; molecular_function	GO:0005681; spliceosomal complex; cellular_component	GO:0008270; zinc ion binding; molecular_function	GO:0000398; nuclear mRNA splicing, via spliceosome; biological_process	GO:0005634; nucleus; cellular_component
A1902	7	GO:0016620; oxidoreductase activity, acting on the aldehyde or oxo group of donors, NAD or NADP as acceptor; molecular_function	GO:0005737; cytoplasm; cellular_component	GO:0055114; oxidation-reduction process; biological_process	GO:0003942; N-acetyl-gamma-glutamyl-phosphate reductase activity; molecular_function	GO:0046983; protein dimerization activity; molecular_function	GO:0005515; protein binding; molecular_function	GO:0008652; cellular amino acid biosynthetic process; biological_process
A1903	5	GO:0003700; sequence-specific DNA binding transcription factor activity; molecular_function	GO:0005634; nucleus; cellular_component	GO:0006355; regulation of transcription, DNA-dependent; biological_process	GO:0003824; NA	GO:0046872; metal ion binding; molecular_function
A1904	3	GO:0003887; DNA-directed DNA polymerase activity; molecular_function	GO:0003677; DNA binding; molecular_function	GO:0006351; transcription, DNA-dependent; biological_process
A1905	2	GO:0008152; NA	GO:0003824; NA
A1906	11	GO:0055114; oxidation-reduction process; biological_process	GO:0016620; oxidoreductase activity, acting on the aldehyde or oxo group of donors, NAD or NADP as acceptor; molecular_function	GO:0050662; coenzyme binding; molecular_function	GO:0016616; oxidoreductase activity, acting on the CH-OH group of donors, NAD or NADP as acceptor; molecular_function	GO:0008839; dihydrodipicolinate reductase activity; molecular_function	GO:0006694; steroid biosynthetic process; biological_process	GO:0051287; NAD binding; molecular_function	GO:0003824; NA	GO:0003854; 3-beta-hydroxy-delta5-steroid dehydrogenase activity; molecular_function	GO:0009089; lysine biosynthetic process via diaminopimelate; biological_process	GO:0044237; cellular metabolic process; biological_process
A1909	4	GO:0006412; translation; biological_process	GO:0005840; ribosome; cellular_component	GO:0003735; structural constituent of ribosome; molecular_function	GO:0005622; intracellular; cellular_component
A1910	8	GO:0003735; structural constituent of ribosome; molecular_function	GO:0016021; integral to membrane; cellular_component	GO:0005622; intracellular; cellular_component	GO:0005515; protein binding; molecular_function	GO:0005840; ribosome; cellular_component	GO:0006810; transport; biological_process	GO:0005509; calcium ion binding; molecular_function	GO:0006412; translation; biological_process
A1911	5	GO:0008762; UDP-N-acetylmuramate dehydrogenase activity; molecular_function	GO:0055114; oxidation-reduction process; biological_process	GO:0050660; flavin adenine dinucleotide binding; molecular_function	GO:0016491; oxidoreductase activity; molecular_function	GO:0003824; NA
A1912	4	GO:0005506; iron ion binding; molecular_function	GO:0055114; oxidation-reduction process; biological_process	GO:0020037; heme binding; molecular_function	GO:0016705; oxidoreductase activity, acting on paired donors, with incorporation or reduction of molecular oxygen; molecular_function
A1913	3	GO:0004298; threonine-type endopeptidase activity; molecular_function	GO:0051603; proteolysis involved in cellular protein catabolic process; biological_process	GO:0005839; proteasome core complex; cellular_component
A1914	7	GO:0003677; DNA binding; molecular_function	GO:0003899; DNA-directed RNA polymerase activity; molecular_function	GO:0006281; DNA repair; biological_process	GO:0006464; protein modification process; biological_process	GO:0006351; transcription, DNA-dependent; biological_process	GO:0016151; nickel ion binding; molecular_function	GO:0008270; zinc ion binding; molecular_function
A1915	5	GO:0003676; nucleic acid binding; molecular_function	GO:0004386; helicase activity; molecular_function	GO:0003677; DNA binding; molecular_function	GO:0016787; hydrolase activity; molecular_function	GO:0005524; ATP binding; molecular_function
A1916	3	GO:0006812; cation transport; biological_process	GO:0055085; transmembrane transport; biological_process	GO:0008324; cation transmembrane transporter activity; molecular_function
A1918	2	GO:0003824; NA	GO:0008152; NA
A1919	2	GO:0008152; NA	GO:0016846; carbon-sulfur lyase activity; molecular_function
A1920	2	GO:0005975; carbohydrate metabolic process; biological_process	GO:0004553; hydrolase activity, hydrolyzing O-glycosyl compounds; molecular_function
A1921	3	GO:0008508; bile acid:sodium symporter activity; molecular_function	GO:0006814; sodium ion transport; biological_process	GO:0016020; membrane; cellular_component
A1922	1	GO:0016020; membrane; cellular_component
A1925	3	GO:0007186; G-protein coupled receptor protein signaling pathway; biological_process	GO:0016021; integral to membrane; cellular_component	GO:0004932; mating-type factor pheromone receptor activity; molecular_function
A1926	1	GO:0003697; single-stranded DNA binding; molecular_function
A1927	3	GO:0005524; ATP binding; molecular_function	GO:0004363; glutathione synthase activity; molecular_function	GO:0006750; glutathione biosynthetic process; biological_process
A1928	5	GO:0004386; helicase activity; molecular_function	GO:0003676; nucleic acid binding; molecular_function	GO:0005524; ATP binding; molecular_function	GO:0016787; hydrolase activity; molecular_function	GO:0003677; DNA binding; molecular_function
A1929	6	GO:0030170; pyridoxal phosphate binding; molecular_function	GO:0005759; mitochondrial matrix; cellular_component	GO:0008152; NA	GO:0009058; biosynthetic process; biological_process	GO:0003870; 5-aminolevulinate synthase activity; molecular_function	GO:0006778; porphyrin metabolic process; biological_process
A1931	6	GO:0016491; oxidoreductase activity; molecular_function	GO:0004789; thiamine-phosphate diphosphorylase activity; molecular_function	GO:0004417; hydroxyethylthiazole kinase activity; molecular_function	GO:0009228; thiamine biosynthetic process; biological_process	GO:0055114; oxidation-reduction process; biological_process	GO:0008270; zinc ion binding; molecular_function
A1932	3	GO:0016491; oxidoreductase activity; molecular_function	GO:0050660; flavin adenine dinucleotide binding; molecular_function	GO:0055114; oxidation-reduction process; biological_process
A1933	1	GO:0005515; protein binding; molecular_function
A1935	2	GO:0003856; 3-dehydroquinate synthase activity; molecular_function	GO:0009073; aromatic amino acid family biosynthetic process; biological_process
A1936	2	GO:0006629; lipid metabolic process; biological_process	GO:0016788; hydrolase activity, acting on ester bonds; molecular_function
A1937	2	GO:0003824; NA	GO:0008152; NA
A1938	24	GO:0003723; RNA binding; molecular_function	GO:0003924; GTPase activity; molecular_function	GO:0003724; RNA helicase activity; molecular_function	GO:0006576; cellular biogenic amine metabolic process; biological_process	GO:0006310; DNA recombination; biological_process	GO:0016887; ATPase activity; molecular_function	GO:0006281; DNA repair; biological_process	GO:0003777; microtubule motor activity; molecular_function	GO:0006355; regulation of transcription, DNA-dependent; biological_process	GO:0005524; ATP binding; molecular_function	GO:0006614; SRP-dependent cotranslational protein targeting to membrane; biological_process	GO:0003677; DNA binding; molecular_function	GO:0016787; hydrolase activity; molecular_function	GO:0098519; NA	GO:0016301; kinase activity; molecular_function	GO:0003678; DNA helicase activity; molecular_function	GO:0009378; four-way junction helicase activity; molecular_function	GO:0030286; dynein complex; cellular_component	GO:0007049; cell cycle; biological_process	GO:0007018; microtubule-based movement; biological_process	GO:0006810; transport; biological_process	GO:0008134; transcription factor binding; molecular_function	GO:0005525; GTP binding; molecular_function	GO:0070526; threonylcarbamoyladenosine biosynthetic process; biological_process
A1939	4	GO:0006412; translation; biological_process	GO:0005840; ribosome; cellular_component	GO:0003735; structural constituent of ribosome; molecular_function	GO:0005622; intracellular; cellular_component
A1942	3	GO:0008080; N-acetyltransferase activity; molecular_function	GO:0016568; chromatin modification; biological_process	GO:0004402; histone acetyltransferase activity; molecular_function
A1945	7	GO:0005672; transcription factor TFIIA complex; cellular_component	GO:0004190; aspartic-type endopeptidase activity; molecular_function	GO:0016021; integral to membrane; cellular_component	GO:0004672; protein kinase activity; molecular_function	GO:0006468; protein phosphorylation; biological_process	GO:0005524; ATP binding; molecular_function	GO:0006367; transcription initiation from RNA polymerase II promoter; biological_process
A1946	3	GO:0008610; lipid biosynthetic process; biological_process	GO:0008168; methyltransferase activity; molecular_function	GO:0008171; O-methyltransferase activity; molecular_function
A1947	2	GO:0016020; membrane; cellular_component	GO:0030246; carbohydrate binding; molecular_function
A1949	2	GO:0005634; nucleus; cellular_component	GO:0003676; nucleic acid binding; molecular_function
A1950	5	GO:0003924; GTPase activity; molecular_function	GO:0005525; GTP binding; molecular_function	GO:0016021; integral to membrane; cellular_component	GO:0015093; ferrous iron transmembrane transporter activity; molecular_function	GO:0015684; ferrous iron transport; biological_process
A1951	1	GO:0005515; protein binding; molecular_function
A1954	1	GO:0005515; protein binding; molecular_function
A1955	1	GO:0005515; protein binding; molecular_function
A1956	1	GO:0016787; hydrolase activity; molecular_function
A1957	3	GO:0017111; nucleoside-triphosphatase activity; molecular_function	GO:0003968; RNA-directed RNA polymerase activity; molecular_function	GO:0004197; cysteine-type endopeptidase activity; molecular_function
A1959	1	GO:0005515; protein binding; molecular_function
A1960	3	GO:0055085; transmembrane transport; biological_process	GO:0022857; transmembrane transporter activity; molecular_function	GO:0016021; integral to membrane; cellular_component
A1961	2	GO:0008152; NA	GO:0016787; hydrolase activity; molecular_function
A1963	3	GO:0008152; NA	GO:0016763; transferase activity, transferring pentosyl groups; molecular_function	GO:0016746; transferase activity, transferring acyl groups; molecular_function
A1965	1	GO:0055085; transmembrane transport; biological_process
A1966	2	GO:0008152; NA	GO:0016747; transferase activity, transferring acyl groups other than amino-acyl groups; molecular_function
A1969	4	GO:0055114; oxidation-reduction process; biological_process	GO:0004146; dihydrofolate reductase activity; molecular_function	GO:0006545; glycine biosynthetic process; biological_process	GO:0009165; nucleotide biosynthetic process; biological_process
A1970	1	GO:0015035; protein disulfide oxidoreductase activity; molecular_function
A1971	6	GO:0003824; NA	GO:0044237; cellular metabolic process; biological_process	GO:0016491; oxidoreductase activity; molecular_function	GO:0003855; 3-dehydroquinate dehydratase activity; molecular_function	GO:0050662; coenzyme binding; molecular_function	GO:0008152; NA
A1972	12	GO:0006281; DNA repair; biological_process	GO:0016887; ATPase activity; molecular_function	GO:0006310; DNA recombination; biological_process	GO:0003678; DNA helicase activity; molecular_function	GO:0019079; viral genome replication; biological_process	GO:0015995; chlorophyll biosynthetic process; biological_process	GO:0005524; ATP binding; molecular_function	GO:0016851; magnesium chelatase activity; molecular_function	GO:0009378; four-way junction helicase activity; molecular_function	GO:0015979; photosynthesis; biological_process	GO:0003723; RNA binding; molecular_function	GO:0003724; RNA helicase activity; molecular_function
A1974	6	GO:0055114; oxidation-reduction process; biological_process	GO:0004152; dihydroorotate dehydrogenase activity; molecular_function	GO:0006222; UMP biosynthetic process; biological_process	GO:0017150; tRNA dihydrouridine synthase activity; molecular_function	GO:0008033; tRNA processing; biological_process	GO:0050660; flavin adenine dinucleotide binding; molecular_function
A1975	4	GO:0005634; nucleus; cellular_component	GO:0006351; transcription, DNA-dependent; biological_process	GO:0008270; zinc ion binding; molecular_function	GO:0003677; DNA binding; molecular_function
A1976	2	GO:0004553; hydrolase activity, hydrolyzing O-glycosyl compounds; molecular_function	GO:0005975; carbohydrate metabolic process; biological_process
A1977	3	GO:0003723; RNA binding; molecular_function	GO:0005515; protein binding; molecular_function	GO:0006270; DNA-dependent DNA replication initiation; biological_process
A1978	2	GO:0030176; integral to endoplasmic reticulum membrane; cellular_component	GO:0009059; macromolecule biosynthetic process; biological_process
A1982	1	GO:0005515; protein binding; molecular_function
A1983	1	GO:0000902; cell morphogenesis; biological_process
A1985	2	GO:0003677; DNA binding; molecular_function	GO:0046872; metal ion binding; molecular_function
A1986	4	GO:0045017; glycerolipid biosynthetic process; biological_process	GO:0006066; alcohol metabolic process; biological_process	GO:0004026; alcohol O-acetyltransferase activity; molecular_function	GO:0004144; diacylglycerol O-acyltransferase activity; molecular_function
A1987	4	GO:0005506; iron ion binding; molecular_function	GO:0020037; heme binding; molecular_function	GO:0016705; oxidoreductase activity, acting on paired donors, with incorporation or reduction of molecular oxygen; molecular_function	GO:0055114; oxidation-reduction process; biological_process
A1988	3	GO:0055085; transmembrane transport; biological_process	GO:0022857; transmembrane transporter activity; molecular_function	GO:0016021; integral to membrane; cellular_component
A1989	1	GO:0005525; GTP binding; molecular_function
A1995	4	GO:0003677; DNA binding; molecular_function	GO:0016817; hydrolase activity, acting on acid anhydrides; molecular_function	GO:0006303; double-strand break repair via nonhomologous end joining; biological_process	GO:0004003; ATP-dependent DNA helicase activity; molecular_function
A1999	8	GO:0003688; DNA replication origin binding; molecular_function	GO:0006260; DNA replication; biological_process	GO:0045893; positive regulation of transcription, DNA-dependent; biological_process	GO:0042025; host cell nucleus; cellular_component	GO:0006275; regulation of DNA replication; biological_process	GO:0003916; DNA topoisomerase activity; molecular_function	GO:0003677; DNA binding; molecular_function	GO:0006265; DNA topological change; biological_process
A2001	1	GO:0016791; phosphatase activity; molecular_function
A2002	1	GO:0046872; metal ion binding; molecular_function
A2003	3	GO:0016491; oxidoreductase activity; molecular_function	GO:0008270; zinc ion binding; molecular_function	GO:0055114; oxidation-reduction process; biological_process
A2004	4	GO:0003677; DNA binding; molecular_function	GO:0008270; zinc ion binding; molecular_function	GO:0005634; nucleus; cellular_component	GO:0006351; transcription, DNA-dependent; biological_process
A2006	1	GO:0003723; RNA binding; molecular_function
A2007	4	GO:0008965; phosphoenolpyruvate-protein phosphotransferase activity; molecular_function	GO:0009401; phosphoenolpyruvate-dependent sugar phosphotransferase system; biological_process	GO:0005737; cytoplasm; cellular_component	GO:0005351; sugar:hydrogen symporter activity; molecular_function
A2009	9	GO:0016746; transferase activity, transferring acyl groups; molecular_function	GO:0006694; steroid biosynthetic process; biological_process	GO:0003824; NA	GO:0016616; oxidoreductase activity, acting on the CH-OH group of donors, NAD or NADP as acceptor; molecular_function	GO:0055114; oxidation-reduction process; biological_process	GO:0050662; coenzyme binding; molecular_function	GO:0008152; NA	GO:0044237; cellular metabolic process; biological_process	GO:0003854; 3-beta-hydroxy-delta5-steroid dehydrogenase activity; molecular_function
A2010	3	GO:0006810; transport; biological_process	GO:0003676; nucleic acid binding; molecular_function	GO:0005622; intracellular; cellular_component
A2011	2	GO:0042254; ribosome biogenesis; biological_process	GO:0005622; intracellular; cellular_component
A2013	1	GO:0003676; nucleic acid binding; molecular_function
A2015	2	GO:0004807; triose-phosphate isomerase activity; molecular_function	GO:0008152; NA
A2016	3	GO:0007067; mitosis; biological_process	GO:0042729; DASH complex; cellular_component	GO:0072686; mitotic spindle; cellular_component
A2017	1	GO:0046872; metal ion binding; molecular_function
A2019	2	GO:0003700; sequence-specific DNA binding transcription factor activity; molecular_function	GO:0006355; regulation of transcription, DNA-dependent; biological_process
A2022	11	GO:0019354; siroheme biosynthetic process; biological_process	GO:0016616; oxidoreductase activity, acting on the CH-OH group of donors, NAD or NADP as acceptor; molecular_function	GO:0003824; NA	GO:0043115; precorrin-2 dehydrogenase activity; molecular_function	GO:0008152; NA	GO:0055114; oxidation-reduction process; biological_process	GO:0006779; porphyrin biosynthetic process; biological_process	GO:0016491; oxidoreductase activity; molecular_function	GO:0048037; cofactor binding; molecular_function	GO:0009396; folic acid-containing compound biosynthetic process; biological_process	GO:0004488; methylenetetrahydrofolate dehydrogenase (NADP+) activity; molecular_function
A2023	11	GO:0016021; integral to membrane; cellular_component	GO:0005634; nucleus; cellular_component	GO:0005219; ryanodine-sensitive calcium-release channel activity; molecular_function	GO:0008138; protein tyrosine/serine/threonine phosphatase activity; molecular_function	GO:0004725; protein tyrosine phosphatase activity; molecular_function	GO:0045893; positive regulation of transcription, DNA-dependent; biological_process	GO:0003677; DNA binding; molecular_function	GO:0006270; DNA-dependent DNA replication initiation; biological_process	GO:0006874; cellular calcium ion homeostasis; biological_process	GO:0004190; aspartic-type endopeptidase activity; molecular_function	GO:0006470; protein dephosphorylation; biological_process
A2026	3	GO:0005975; carbohydrate metabolic process; biological_process	GO:0008061; chitin binding; molecular_function	GO:0004553; hydrolase activity, hydrolyzing O-glycosyl compounds; molecular_function
A2033	3	GO:0004671; protein C-terminal S-isoprenylcysteine carboxyl O-methyltransferase activity; molecular_function	GO:0016021; integral to membrane; cellular_component	GO:0006481; C-terminal protein methylation; biological_process
A2034	1	GO:0016021; integral to membrane; cellular_component
A2037	3	GO:0003676; nucleic acid binding; molecular_function	GO:0016787; hydrolase activity; molecular_function	GO:0046872; metal ion binding; molecular_function
A2038	3	GO:0004672; protein kinase activity; molecular_function	GO:0006468; protein phosphorylation; biological_process	GO:0005524; ATP binding; molecular_function
A2039	10	GO:0019001; guanyl nucleotide binding; molecular_function	GO:0005622; intracellular; cellular_component	GO:0003924; GTPase activity; molecular_function	GO:0004871; signal transducer activity; molecular_function	GO:0005737; cytoplasm; cellular_component	GO:0005525; GTP binding; molecular_function	GO:0031683; G-protein beta/gamma-subunit complex binding; molecular_function	GO:0007264; small GTPase mediated signal transduction; biological_process	GO:0005634; nucleus; cellular_component	GO:0007186; G-protein coupled receptor protein signaling pathway; biological_process
A2041	4	GO:0015986; ATP synthesis coupled proton transport; biological_process	GO:0045261; proton-transporting ATP synthase complex, catalytic core F(1); cellular_component	GO:0046961; proton-transporting ATPase activity, rotational mechanism; molecular_function	GO:0046933; hydrogen ion transporting ATP synthase activity, rotational mechanism; molecular_function
A2042	3	GO:0008152; NA	GO:0055114; oxidation-reduction process; biological_process	GO:0016491; oxidoreductase activity; molecular_function
A2049	3	GO:0008270; zinc ion binding; molecular_function	GO:0004177; aminopeptidase activity; molecular_function	GO:0006508; proteolysis; biological_process
A2051	2	GO:0006950; response to stress; biological_process	GO:0016021; integral to membrane; cellular_component
A2053	3	GO:0051082; unfolded protein binding; molecular_function	GO:0016272; prefoldin complex; cellular_component	GO:0006457; protein folding; biological_process
A2054	1	GO:0005515; protein binding; molecular_function
A2056	1	GO:0005515; protein binding; molecular_function
A2057	2	GO:0008474; palmitoyl-(protein) hydrolase activity; molecular_function	GO:0006464; protein modification process; biological_process
A2058	2	GO:0005975; carbohydrate metabolic process; biological_process	GO:0004553; hydrolase activity, hydrolyzing O-glycosyl compounds; molecular_function
A2060	5	GO:0031412; gas vesicle organization; biological_process	GO:0006355; regulation of transcription, DNA-dependent; biological_process	GO:0003700; sequence-specific DNA binding transcription factor activity; molecular_function	GO:0031411; gas vesicle; cellular_component	GO:0043565; sequence-specific DNA binding; molecular_function
A2063	2	GO:0055114; oxidation-reduction process; biological_process	GO:0016616; oxidoreductase activity, acting on the CH-OH group of donors, NAD or NADP as acceptor; molecular_function
A2065	1	GO:0000902; cell morphogenesis; biological_process
A2066	2	GO:0016021; integral to membrane; cellular_component	GO:0055085; transmembrane transport; biological_process
A2070	5	GO:0044237; cellular metabolic process; biological_process	GO:0016491; oxidoreductase activity; molecular_function	GO:0003824; NA	GO:0008152; NA	GO:0050662; coenzyme binding; molecular_function
A2071	7	GO:0016592; mediator complex; cellular_component	GO:0005200; structural constituent of cytoskeleton; molecular_function	GO:0001104; RNA polymerase II transcription cofactor activity; molecular_function	GO:0001726; ruffle; cellular_component	GO:0007016; cytoskeletal anchoring at plasma membrane; biological_process	GO:0006357; regulation of transcription from RNA polymerase II promoter; biological_process	GO:0005925; focal adhesion; cellular_component
A2072	4	GO:0005198; NA	GO:0006890; retrograde vesicle-mediated transport, Golgi to ER; biological_process	GO:0042802; identical protein binding; molecular_function	GO:0005515; protein binding; molecular_function
A2073	12	GO:0042025; host cell nucleus; cellular_component	GO:0003677; DNA binding; molecular_function	GO:0000775; chromosome, centromeric region; cellular_component	GO:0008270; zinc ion binding; molecular_function	GO:0000398; nuclear mRNA splicing, via spliceosome; biological_process	GO:0006355; regulation of transcription, DNA-dependent; biological_process	GO:0005634; nucleus; cellular_component	GO:0016032; NA	GO:0003887; DNA-directed DNA polymerase activity; molecular_function	GO:0005681; spliceosomal complex; cellular_component	GO:0003682; chromatin binding; molecular_function	GO:0006351; transcription, DNA-dependent; biological_process
A2074	7	GO:0047746; chlorophyllase activity; molecular_function	GO:0006505; GPI anchor metabolic process; biological_process	GO:0006508; proteolysis; biological_process	GO:0015996; chlorophyll catabolic process; biological_process	GO:0016788; hydrolase activity, acting on ester bonds; molecular_function	GO:0008236; serine-type peptidase activity; molecular_function	GO:0006886; intracellular protein transport; biological_process
A2076	4	GO:0003677; DNA binding; molecular_function	GO:0003899; DNA-directed RNA polymerase activity; molecular_function	GO:0006351; transcription, DNA-dependent; biological_process	GO:0003723; RNA binding; molecular_function
A2077	2	GO:0046872; metal ion binding; molecular_function	GO:0008270; zinc ion binding; molecular_function
A2078	5	GO:0030001; metal ion transport; biological_process	GO:0016021; integral to membrane; cellular_component	GO:0046873; metal ion transmembrane transporter activity; molecular_function	GO:0055085; transmembrane transport; biological_process	GO:0016020; membrane; cellular_component
A2079	3	GO:0004190; aspartic-type endopeptidase activity; molecular_function	GO:0016021; integral to membrane; cellular_component	GO:0019031; viral envelope; cellular_component
A2081	2	GO:0016747; transferase activity, transferring acyl groups other than amino-acyl groups; molecular_function	GO:0008080; N-acetyltransferase activity; molecular_function
A2083	1	GO:0006629; lipid metabolic process; biological_process
A2086	2	GO:0008152; NA	GO:0016746; transferase activity, transferring acyl groups; molecular_function
A2088	13	GO:0005737; cytoplasm; cellular_component	GO:0015684; ferrous iron transport; biological_process	GO:0004871; signal transducer activity; molecular_function	GO:0015093; ferrous iron transmembrane transporter activity; molecular_function	GO:0005634; nucleus; cellular_component	GO:0005525; GTP binding; molecular_function	GO:0016021; integral to membrane; cellular_component	GO:0031683; G-protein beta/gamma-subunit complex binding; molecular_function	GO:0007264; small GTPase mediated signal transduction; biological_process	GO:0007186; G-protein coupled receptor protein signaling pathway; biological_process	GO:0019001; guanyl nucleotide binding; molecular_function	GO:0005622; intracellular; cellular_component	GO:0003924; GTPase activity; molecular_function
A2089	1	GO:0008080; N-acetyltransferase activity; molecular_function
A2090	1	GO:0005515; protein binding; molecular_function
A2091	4	GO:0016020; membrane; cellular_component	GO:0006812; cation transport; biological_process	GO:0055085; transmembrane transport; biological_process	GO:0008324; cation transmembrane transporter activity; molecular_function
A2092	3	GO:0004672; protein kinase activity; molecular_function	GO:0005524; ATP binding; molecular_function	GO:0006468; protein phosphorylation; biological_process
A2093	4	GO:0003824; NA	GO:0008152; NA	GO:0005634; nucleus; cellular_component	GO:0008134; transcription factor binding; molecular_function
A2095	2	GO:0004115; 3',5'-cyclic-AMP phosphodiesterase activity; molecular_function	GO:0006198; cAMP catabolic process; biological_process
A2096	4	GO:0055114; oxidation-reduction process; biological_process	GO:0010181; FMN binding; molecular_function	GO:0042602; flavin reductase activity; molecular_function	GO:0016491; oxidoreductase activity; molecular_function
A2097	2	GO:0008033; tRNA processing; biological_process	GO:0016787; hydrolase activity; molecular_function
A2099	1	GO:0005515; protein binding; molecular_function
A2100	3	GO:0005524; ATP binding; molecular_function	GO:0003724; RNA helicase activity; molecular_function	GO:0003723; RNA binding; molecular_function
A2101	3	GO:0004672; protein kinase activity; molecular_function	GO:0006468; protein phosphorylation; biological_process	GO:0005524; ATP binding; molecular_function
A2103	1	GO:0005515; protein binding; molecular_function
A2105	5	GO:0016491; oxidoreductase activity; molecular_function	GO:0016616; oxidoreductase activity, acting on the CH-OH group of donors, NAD or NADP as acceptor; molecular_function	GO:0055114; oxidation-reduction process; biological_process	GO:0008270; zinc ion binding; molecular_function	GO:0048037; cofactor binding; molecular_function
A2106	5	GO:0005515; protein binding; molecular_function	GO:0001522; pseudouridine synthesis; biological_process	GO:0009982; pseudouridine synthase activity; molecular_function	GO:0009451; RNA modification; biological_process	GO:0003723; RNA binding; molecular_function
A2108	2	GO:0035091; phosphatidylinositol binding; molecular_function	GO:0005515; protein binding; molecular_function
A2109	5	GO:0005099; Ras GTPase activator activity; molecular_function	GO:0007264; small GTPase mediated signal transduction; biological_process	GO:0005515; protein binding; molecular_function	GO:0005622; intracellular; cellular_component	GO:0008017; microtubule binding; molecular_function
A2110	5	GO:0005634; nucleus; cellular_component	GO:0005524; ATP binding; molecular_function	GO:0003676; nucleic acid binding; molecular_function	GO:0004386; helicase activity; molecular_function	GO:0008026; ATP-dependent helicase activity; molecular_function
A2112	2	GO:0005737; cytoplasm; cellular_component	GO:0005515; protein binding; molecular_function
A2113	1	GO:0005515; protein binding; molecular_function
A2115	2	GO:0005622; intracellular; cellular_component	GO:0003779; actin binding; molecular_function
A2116	4	GO:0006412; translation; biological_process	GO:0005840; ribosome; cellular_component	GO:0003735; structural constituent of ribosome; molecular_function	GO:0005622; intracellular; cellular_component
A2117	1	GO:0005869; dynactin complex; cellular_component
A2120	3	GO:0016021; integral to membrane; cellular_component	GO:0022857; transmembrane transporter activity; molecular_function	GO:0055085; transmembrane transport; biological_process
A2127	4	GO:0055114; oxidation-reduction process; biological_process	GO:0008270; zinc ion binding; molecular_function	GO:0006813; potassium ion transport; biological_process	GO:0016491; oxidoreductase activity; molecular_function
A2129	2	GO:0004553; hydrolase activity, hydrolyzing O-glycosyl compounds; molecular_function	GO:0005975; carbohydrate metabolic process; biological_process
A2130	1	GO:0016020; membrane; cellular_component
A2131	4	GO:0005737; cytoplasm; cellular_component	GO:0016021; integral to membrane; cellular_component	GO:0005215; NA	GO:0006810; transport; biological_process
A2133	1	GO:0003877; ATP adenylyltransferase activity; molecular_function
A2134	12	GO:0003824; NA	GO:0006631; fatty acid metabolic process; biological_process	GO:0016616; oxidoreductase activity, acting on the CH-OH group of donors, NAD or NADP as acceptor; molecular_function	GO:0055114; oxidation-reduction process; biological_process	GO:0050662; coenzyme binding; molecular_function	GO:0008152; NA	GO:0003857; 3-hydroxyacyl-CoA dehydrogenase activity; molecular_function	GO:0044237; cellular metabolic process; biological_process	GO:0008831; dTDP-4-dehydrorhamnose reductase activity; molecular_function	GO:0016491; oxidoreductase activity; molecular_function	GO:0048037; cofactor binding; molecular_function	GO:0045226; extracellular polysaccharide biosynthetic process; biological_process
A2135	7	GO:0003887; DNA-directed DNA polymerase activity; molecular_function	GO:0009982; pseudouridine synthase activity; molecular_function	GO:0003677; DNA binding; molecular_function	GO:0001522; pseudouridine synthesis; biological_process	GO:0003723; RNA binding; molecular_function	GO:0009451; RNA modification; biological_process	GO:0006351; transcription, DNA-dependent; biological_process
A2136	3	GO:0016592; mediator complex; cellular_component	GO:0006357; regulation of transcription from RNA polymerase II promoter; biological_process	GO:0001104; RNA polymerase II transcription cofactor activity; molecular_function
A2138	2	GO:0016491; oxidoreductase activity; molecular_function	GO:0055114; oxidation-reduction process; biological_process
A2139	2	GO:0016021; integral to membrane; cellular_component	GO:0055085; transmembrane transport; biological_process
A2140	2	GO:0008236; serine-type peptidase activity; molecular_function	GO:0006508; proteolysis; biological_process
A2141	4	GO:0050660; flavin adenine dinucleotide binding; molecular_function	GO:0016491; oxidoreductase activity; molecular_function	GO:0008762; UDP-N-acetylmuramate dehydrogenase activity; molecular_function	GO:0055114; oxidation-reduction process; biological_process
A2142	1	GO:0016787; hydrolase activity; molecular_function
A2143	6	GO:0016491; oxidoreductase activity; molecular_function	GO:0050660; flavin adenine dinucleotide binding; molecular_function	GO:0008033; tRNA processing; biological_process	GO:0016117; carotenoid biosynthetic process; biological_process	GO:0016705; oxidoreductase activity, acting on paired donors, with incorporation or reduction of molecular oxygen; molecular_function	GO:0055114; oxidation-reduction process; biological_process
A2145	5	GO:0000287; magnesium ion binding; molecular_function	GO:0045482; trichodiene synthase activity; molecular_function	GO:0016829; lyase activity; molecular_function	GO:0010333; terpene synthase activity; molecular_function	GO:0016106; sesquiterpenoid biosynthetic process; biological_process
A2146	3	GO:0055114; oxidation-reduction process; biological_process	GO:0016757; transferase activity, transferring glycosyl groups; molecular_function	GO:0016491; oxidoreductase activity; molecular_function
A2147	2	GO:0004089; carbonate dehydratase activity; molecular_function	GO:0008270; zinc ion binding; molecular_function
A2148	2	GO:0006807; nitrogen compound metabolic process; biological_process	GO:0016810; hydrolase activity, acting on carbon-nitrogen (but not peptide) bonds; molecular_function
A2149	2	GO:0004190; aspartic-type endopeptidase activity; molecular_function	GO:0006508; proteolysis; biological_process
A2150	7	GO:0016773; phosphotransferase activity, alcohol group as acceptor; molecular_function	GO:0004672; protein kinase activity; molecular_function	GO:0003824; NA	GO:0016020; membrane; cellular_component	GO:0009103; lipopolysaccharide biosynthetic process; biological_process	GO:0005524; ATP binding; molecular_function	GO:0006468; protein phosphorylation; biological_process
A2152	1	GO:0003968; RNA-directed RNA polymerase activity; molecular_function
A2154	1	GO:0006629; lipid metabolic process; biological_process
A2155	13	GO:0006313; transposition, DNA-mediated; biological_process	GO:0009396; folic acid-containing compound biosynthetic process; biological_process	GO:0004488; methylenetetrahydrofolate dehydrogenase (NADP+) activity; molecular_function	GO:0016491; oxidoreductase activity; molecular_function	GO:0003677; DNA binding; molecular_function	GO:0044237; cellular metabolic process; biological_process	GO:0008677; 2-dehydropantoate 2-reductase activity; molecular_function	GO:0004803; transposase activity; molecular_function	GO:0008152; NA	GO:0009058; biosynthetic process; biological_process	GO:0050662; coenzyme binding; molecular_function	GO:0055114; oxidation-reduction process; biological_process	GO:0003824; NA
A2157	3	GO:0008152; NA	GO:0055114; oxidation-reduction process; biological_process	GO:0016491; oxidoreductase activity; molecular_function
A2158	10	GO:0016616; oxidoreductase activity, acting on the CH-OH group of donors, NAD or NADP as acceptor; molecular_function	GO:0006694; steroid biosynthetic process; biological_process	GO:0003824; NA	GO:0008152; NA	GO:0055114; oxidation-reduction process; biological_process	GO:0050662; coenzyme binding; molecular_function	GO:0044237; cellular metabolic process; biological_process	GO:0008831; dTDP-4-dehydrorhamnose reductase activity; molecular_function	GO:0045226; extracellular polysaccharide biosynthetic process; biological_process	GO:0003854; 3-beta-hydroxy-delta5-steroid dehydrogenase activity; molecular_function
A2159	5	GO:0055085; transmembrane transport; biological_process	GO:0006810; transport; biological_process	GO:0016020; membrane; cellular_component	GO:0015171; amino acid transmembrane transporter activity; molecular_function	GO:0003333; amino acid transmembrane transport; biological_process
A2162	8	GO:0042626; ATPase activity, coupled to transmembrane movement of substances; molecular_function	GO:0005524; ATP binding; molecular_function	GO:0016887; ATPase activity; molecular_function	GO:0016021; integral to membrane; cellular_component	GO:0005525; GTP binding; molecular_function	GO:0055085; transmembrane transport; biological_process	GO:0003924; GTPase activity; molecular_function	GO:0006810; transport; biological_process
A2163	2	GO:0009820; alkaloid metabolic process; biological_process	GO:0050364; tryptophan dimethylallyltransferase activity; molecular_function
A2164	5	GO:0008152; NA	GO:0004612; phosphoenolpyruvate carboxykinase (ATP) activity; molecular_function	GO:0005524; ATP binding; molecular_function	GO:0006094; gluconeogenesis; biological_process	GO:0003824; NA
A2165	3	GO:0008152; NA	GO:0008168; methyltransferase activity; molecular_function	GO:0003824; NA
A2168	4	GO:0016021; integral to membrane; cellular_component	GO:0016746; transferase activity, transferring acyl groups; molecular_function	GO:0006506; GPI anchor biosynthetic process; biological_process	GO:0005789; endoplasmic reticulum membrane; cellular_component
A2170	1	GO:0004601; peroxidase activity; molecular_function
A2171	1	GO:0006914; autophagy; biological_process
A2172	2	GO:0003824; NA	GO:0005615; extracellular space; cellular_component
A2173	3	GO:0016491; oxidoreductase activity; molecular_function	GO:0055114; oxidation-reduction process; biological_process	GO:0008152; NA
A2174	7	GO:0015099; nickel ion transmembrane transporter activity; molecular_function	GO:0016021; integral to membrane; cellular_component	GO:0015675; nickel ion transport; biological_process	GO:0006824; cobalt ion transport; biological_process	GO:0015087; cobalt ion transmembrane transporter activity; molecular_function	GO:0055085; transmembrane transport; biological_process	GO:0046872; metal ion binding; molecular_function
A2175	3	GO:0006508; proteolysis; biological_process	GO:0004198; calcium-dependent cysteine-type endopeptidase activity; molecular_function	GO:0005622; intracellular; cellular_component
A2176	11	GO:0055114; oxidation-reduction process; biological_process	GO:0043115; precorrin-2 dehydrogenase activity; molecular_function	GO:0019354; siroheme biosynthetic process; biological_process	GO:0008171; O-methyltransferase activity; molecular_function	GO:0016705; oxidoreductase activity, acting on paired donors, with incorporation or reduction of molecular oxygen; molecular_function	GO:0008033; tRNA processing; biological_process	GO:0016117; carotenoid biosynthetic process; biological_process	GO:0006779; porphyrin biosynthetic process; biological_process	GO:0016491; oxidoreductase activity; molecular_function	GO:0050660; flavin adenine dinucleotide binding; molecular_function	GO:0006813; potassium ion transport; biological_process
A2177	2	GO:0008152; NA	GO:0016747; transferase activity, transferring acyl groups other than amino-acyl groups; molecular_function
A2178	4	GO:0055114; oxidation-reduction process; biological_process	GO:0008762; UDP-N-acetylmuramate dehydrogenase activity; molecular_function	GO:0016491; oxidoreductase activity; molecular_function	GO:0050660; flavin adenine dinucleotide binding; molecular_function
A2179	4	GO:0003824; NA	GO:0005524; ATP binding; molecular_function	GO:0006468; protein phosphorylation; biological_process	GO:0004672; protein kinase activity; molecular_function
A2180	4	GO:0045122; aflatoxin biosynthetic process; biological_process	GO:0005634; nucleus; cellular_component	GO:0006355; regulation of transcription, DNA-dependent; biological_process	GO:0003677; DNA binding; molecular_function
A2181	6	GO:0003824; NA	GO:0044237; cellular metabolic process; biological_process	GO:0016491; oxidoreductase activity; molecular_function	GO:0050662; coenzyme binding; molecular_function	GO:0008152; NA	GO:0009058; biosynthetic process; biological_process
A2182	5	GO:0016491; oxidoreductase activity; molecular_function	GO:0004499; flavin-containing monooxygenase activity; molecular_function	GO:0050660; flavin adenine dinucleotide binding; molecular_function	GO:0050661; NADP binding; molecular_function	GO:0055114; oxidation-reduction process; biological_process
A2184	4	GO:0004888; transmembrane receptor activity; molecular_function	GO:0007165; signal transduction; biological_process	GO:0006935; chemotaxis; biological_process	GO:0016020; membrane; cellular_component
A2185	4	GO:0006508; proteolysis; biological_process	GO:0008233; peptidase activity; molecular_function	GO:0016787; hydrolase activity; molecular_function	GO:0008152; NA
A2187	1	GO:0005515; protein binding; molecular_function
A2188	3	GO:0006412; translation; biological_process	GO:0005840; ribosome; cellular_component	GO:0003735; structural constituent of ribosome; molecular_function
A2189	5	GO:0003899; DNA-directed RNA polymerase activity; molecular_function	GO:0016846; carbon-sulfur lyase activity; molecular_function	GO:0003677; DNA binding; molecular_function	GO:0006351; transcription, DNA-dependent; biological_process	GO:0008152; NA
A2190	10	GO:0006464; protein modification process; biological_process	GO:0008757; S-adenosylmethionine-dependent methyltransferase activity; molecular_function	GO:0008152; NA	GO:0016798; hydrolase activity, acting on glycosyl bonds; molecular_function	GO:0008168; methyltransferase activity; molecular_function	GO:0008610; lipid biosynthetic process; biological_process	GO:0006479; protein methylation; biological_process	GO:0005737; cytoplasm; cellular_component	GO:0008276; protein methyltransferase activity; molecular_function	GO:0004719; protein-L-isoaspartate (D-aspartate) O-methyltransferase activity; molecular_function
A2191	2	GO:0005515; protein binding; molecular_function	GO:0016853; isomerase activity; molecular_function
A2194	3	GO:0004672; protein kinase activity; molecular_function	GO:0005524; ATP binding; molecular_function	GO:0006468; protein phosphorylation; biological_process
A2197	3	GO:0022857; transmembrane transporter activity; molecular_function	GO:0016021; integral to membrane; cellular_component	GO:0055085; transmembrane transport; biological_process
A2198	4	GO:0005506; iron ion binding; molecular_function	GO:0020037; heme binding; molecular_function	GO:0016705; oxidoreductase activity, acting on paired donors, with incorporation or reduction of molecular oxygen; molecular_function	GO:0055114; oxidation-reduction process; biological_process
A2201	7	GO:0008168; methyltransferase activity; molecular_function	GO:0008610; lipid biosynthetic process; biological_process	GO:0008152; NA	GO:0006479; protein methylation; biological_process	GO:0008757; S-adenosylmethionine-dependent methyltransferase activity; molecular_function	GO:0005737; cytoplasm; cellular_component	GO:0008276; protein methyltransferase activity; molecular_function
A2202	1	GO:0005515; protein binding; molecular_function
A2206	2	GO:0055085; transmembrane transport; biological_process	GO:0016021; integral to membrane; cellular_component
A2209	13	GO:0019354; siroheme biosynthetic process; biological_process	GO:0016616; oxidoreductase activity, acting on the CH-OH group of donors, NAD or NADP as acceptor; molecular_function	GO:0004499; flavin-containing monooxygenase activity; molecular_function	GO:0050661; NADP binding; molecular_function	GO:0043115; precorrin-2 dehydrogenase activity; molecular_function	GO:0006631; fatty acid metabolic process; biological_process	GO:0003857; 3-hydroxyacyl-CoA dehydrogenase activity; molecular_function	GO:0055114; oxidation-reduction process; biological_process	GO:0050660; flavin adenine dinucleotide binding; molecular_function	GO:0006779; porphyrin biosynthetic process; biological_process	GO:0016491; oxidoreductase activity; molecular_function	GO:0008033; tRNA processing; biological_process	GO:0048037; cofactor binding; molecular_function
A2210	2	GO:0005515; protein binding; molecular_function	GO:0008270; zinc ion binding; molecular_function
A2211	5	GO:0003924; GTPase activity; molecular_function	GO:0007049; cell cycle; biological_process	GO:0005622; intracellular; cellular_component	GO:0005525; GTP binding; molecular_function	GO:0007264; small GTPase mediated signal transduction; biological_process
A2212	3	GO:0008610; lipid biosynthetic process; biological_process	GO:0008168; methyltransferase activity; molecular_function	GO:0008152; NA
A2213	1	GO:0030554; adenyl nucleotide binding; molecular_function
A2214	8	GO:0009378; four-way junction helicase activity; molecular_function	GO:0051382; kinetochore assembly; biological_process	GO:0016740; transferase activity; molecular_function	GO:0016887; ATPase activity; molecular_function	GO:0006281; DNA repair; biological_process	GO:0006310; DNA recombination; biological_process	GO:0000776; kinetochore; cellular_component	GO:0005524; ATP binding; molecular_function
A2215	2	GO:0006508; proteolysis; biological_process	GO:0008233; peptidase activity; molecular_function
A2217	3	GO:0008061; chitin binding; molecular_function	GO:0005975; carbohydrate metabolic process; biological_process	GO:0016810; hydrolase activity, acting on carbon-nitrogen (but not peptide) bonds; molecular_function
A2218	6	GO:0055114; oxidation-reduction process; biological_process	GO:0006098; pentose-phosphate shunt; biological_process	GO:0051287; NAD binding; molecular_function	GO:0006813; potassium ion transport; biological_process	GO:0004616; phosphogluconate dehydrogenase (decarboxylating) activity; molecular_function	GO:0016616; oxidoreductase activity, acting on the CH-OH group of donors, NAD or NADP as acceptor; molecular_function
A2222	3	GO:0004096; catalase activity; molecular_function	GO:0055114; oxidation-reduction process; biological_process	GO:0020037; heme binding; molecular_function
A2223	3	GO:0008171; O-methyltransferase activity; molecular_function	GO:0008176; tRNA (guanine-N7-)-methyltransferase activity; molecular_function	GO:0006400; tRNA modification; biological_process
A2224	4	GO:0050660; flavin adenine dinucleotide binding; molecular_function	GO:0016491; oxidoreductase activity; molecular_function	GO:0055114; oxidation-reduction process; biological_process	GO:0008762; UDP-N-acetylmuramate dehydrogenase activity; molecular_function
A2225	3	GO:0030976; thiamine pyrophosphate binding; molecular_function	GO:0003824; NA	GO:0000287; magnesium ion binding; molecular_function
A2226	6	GO:0000079; regulation of cyclin-dependent protein kinase activity; biological_process	GO:0005219; ryanodine-sensitive calcium-release channel activity; molecular_function	GO:0006874; cellular calcium ion homeostasis; biological_process	GO:0016021; integral to membrane; cellular_component	GO:0019901; protein kinase binding; molecular_function	GO:0046872; metal ion binding; molecular_function
A2229	2	GO:0005524; ATP binding; molecular_function	GO:0016887; ATPase activity; molecular_function
A2231	1	GO:0016787; hydrolase activity; molecular_function
A2232	3	GO:0008270; zinc ion binding; molecular_function	GO:0005634; nucleus; cellular_component	GO:0006270; DNA-dependent DNA replication initiation; biological_process
A2233	3	GO:0001104; RNA polymerase II transcription cofactor activity; molecular_function	GO:0006357; regulation of transcription from RNA polymerase II promoter; biological_process	GO:0016592; mediator complex; cellular_component
A2235	3	GO:0051082; unfolded protein binding; molecular_function	GO:0008270; zinc ion binding; molecular_function	GO:0031072; heat shock protein binding; molecular_function
A2237	2	GO:0003824; NA	GO:0009058; biosynthetic process; biological_process
A2238	5	GO:0005975; carbohydrate metabolic process; biological_process	GO:0008270; zinc ion binding; molecular_function	GO:0004476; mannose-6-phosphate isomerase activity; molecular_function	GO:0016779; nucleotidyltransferase activity; molecular_function	GO:0005976; polysaccharide metabolic process; biological_process
A2240	1	GO:0016021; integral to membrane; cellular_component
A2241	1	GO:0016021; integral to membrane; cellular_component
A2242	2	GO:0055114; oxidation-reduction process; biological_process	GO:0016491; oxidoreductase activity; molecular_function
A2244	14	GO:0042626; ATPase activity, coupled to transmembrane movement of substances; molecular_function	GO:0016301; kinase activity; molecular_function	GO:0003677; DNA binding; molecular_function	GO:0000166; nucleotide binding; molecular_function	GO:0005524; ATP binding; molecular_function	GO:0016887; ATPase activity; molecular_function	GO:0016021; integral to membrane; cellular_component	GO:0005525; GTP binding; molecular_function	GO:0003924; GTPase activity; molecular_function	GO:0007049; cell cycle; biological_process	GO:0006810; transport; biological_process	GO:0055085; transmembrane transport; biological_process	GO:0051301; cell division; biological_process	GO:0007059; chromosome segregation; biological_process
A2245	3	GO:0016831; carboxy-lyase activity; molecular_function	GO:0006744; ubiquinone biosynthetic process; biological_process	GO:0005886; plasma membrane; cellular_component
A2246	5	GO:0015171; amino acid transmembrane transporter activity; molecular_function	GO:0016020; membrane; cellular_component	GO:0006810; transport; biological_process	GO:0055085; transmembrane transport; biological_process	GO:0003333; amino acid transmembrane transport; biological_process
A2247	4	GO:0042157; lipoprotein metabolic process; biological_process	GO:0005576; NA	GO:0006869; lipid transport; biological_process	GO:0008289; lipid binding; molecular_function
A2248	4	GO:0004842; ubiquitin-protein ligase activity; molecular_function	GO:0008270; zinc ion binding; molecular_function	GO:0005680; anaphase-promoting complex; cellular_component	GO:0005515; protein binding; molecular_function
A2249	14	GO:0004828; serine-tRNA ligase activity; molecular_function	GO:0005737; cytoplasm; cellular_component	GO:0006886; intracellular protein transport; biological_process	GO:0008565; protein transporter activity; molecular_function	GO:0008134; transcription factor binding; molecular_function	GO:0000917; barrier septum formation; biological_process	GO:0043093; cytokinesis by binary fission; biological_process	GO:0010207; photosystem II assembly; biological_process	GO:0005524; ATP binding; molecular_function	GO:0000166; nucleotide binding; molecular_function	GO:0016020; membrane; cellular_component	GO:0045502; dynein binding; molecular_function	GO:0042803; protein homodimerization activity; molecular_function	GO:0006434; seryl-tRNA aminoacylation; biological_process
A2250	8	GO:0003989; acetyl-CoA carboxylase activity; molecular_function	GO:0008716; D-alanine-D-alanine ligase activity; molecular_function	GO:0008152; NA	GO:0003824; NA	GO:0016874; ligase activity; molecular_function	GO:0006633; fatty acid biosynthetic process; biological_process	GO:0005524; ATP binding; molecular_function	GO:0046872; metal ion binding; molecular_function
A2251	4	GO:0006355; regulation of transcription, DNA-dependent; biological_process	GO:0000156; two-component response regulator activity; molecular_function	GO:0003677; DNA binding; molecular_function	GO:0000160; two-component signal transduction system (phosphorelay); biological_process
A2253	2	GO:0004177; aminopeptidase activity; molecular_function	GO:0030145; manganese ion binding; molecular_function
A2256	8	GO:0003677; DNA binding; molecular_function	GO:0000981; sequence-specific DNA binding RNA polymerase II transcription factor activity; molecular_function	GO:0005634; nucleus; cellular_component	GO:0004134; 4-alpha-glucanotransferase activity; molecular_function	GO:0006355; regulation of transcription, DNA-dependent; biological_process	GO:0008270; zinc ion binding; molecular_function	GO:0006351; transcription, DNA-dependent; biological_process	GO:0005975; carbohydrate metabolic process; biological_process
A2258	4	GO:0005618; cell wall; cellular_component	GO:0004252; serine-type endopeptidase activity; molecular_function	GO:0006508; proteolysis; biological_process	GO:0016020; membrane; cellular_component
A2260	2	GO:0004553; hydrolase activity, hydrolyzing O-glycosyl compounds; molecular_function	GO:0005975; carbohydrate metabolic process; biological_process
A2263	1	GO:0005515; protein binding; molecular_function
A2264	5	GO:0003333; amino acid transmembrane transport; biological_process	GO:0006810; transport; biological_process	GO:0016020; membrane; cellular_component	GO:0015171; amino acid transmembrane transporter activity; molecular_function	GO:0055085; transmembrane transport; biological_process
A2265	2	GO:0005622; intracellular; cellular_component	GO:0003779; actin binding; molecular_function
A2266	2	GO:0006284; base-excision repair; biological_process	GO:0003677; DNA binding; molecular_function
A2270	11	GO:0008152; NA	GO:0003824; NA	GO:0006177; GMP biosynthetic process; biological_process	GO:0003922; GMP synthase (glutamine-hydrolyzing) activity; molecular_function	GO:0016740; transferase activity; molecular_function	GO:0005737; cytoplasm; cellular_component	GO:0006526; arginine biosynthetic process; biological_process	GO:0006164; purine nucleotide biosynthetic process; biological_process	GO:0005524; ATP binding; molecular_function	GO:0004055; argininosuccinate synthase activity; molecular_function	GO:0008033; tRNA processing; biological_process
A2271	3	GO:0055085; transmembrane transport; biological_process	GO:0022857; transmembrane transporter activity; molecular_function	GO:0016021; integral to membrane; cellular_component
A2273	2	GO:0030145; manganese ion binding; molecular_function	GO:0004177; aminopeptidase activity; molecular_function
A2278	3	GO:0050660; flavin adenine dinucleotide binding; molecular_function	GO:0016614; oxidoreductase activity, acting on CH-OH group of donors; molecular_function	GO:0055114; oxidation-reduction process; biological_process
A2279	1	GO:0003824; NA
A2281	3	GO:0008152; NA	GO:0016811; hydrolase activity, acting on carbon-nitrogen (but not peptide) bonds, in linear amides; molecular_function	GO:0016791; phosphatase activity; molecular_function
A2282	12	GO:0048037; cofactor binding; molecular_function	GO:0016491; oxidoreductase activity; molecular_function	GO:0006779; porphyrin biosynthetic process; biological_process	GO:0050660; flavin adenine dinucleotide binding; molecular_function	GO:0003857; 3-hydroxyacyl-CoA dehydrogenase activity; molecular_function	GO:0055114; oxidation-reduction process; biological_process	GO:0004616; phosphogluconate dehydrogenase (decarboxylating) activity; molecular_function	GO:0016616; oxidoreductase activity, acting on the CH-OH group of donors, NAD or NADP as acceptor; molecular_function	GO:0019354; siroheme biosynthetic process; biological_process	GO:0006098; pentose-phosphate shunt; biological_process	GO:0043115; precorrin-2 dehydrogenase activity; molecular_function	GO:0006631; fatty acid metabolic process; biological_process
A2283	2	GO:0003824; NA	GO:0008152; NA
A2284	4	GO:0009055; NA	GO:0016491; oxidoreductase activity; molecular_function	GO:0055114; oxidation-reduction process; biological_process	GO:0030151; molybdenum ion binding; molecular_function
A2286	2	GO:0046872; metal ion binding; molecular_function	GO:0016813; hydrolase activity, acting on carbon-nitrogen (but not peptide) bonds, in linear amidines; molecular_function
A2287	2	GO:0031012; extracellular matrix; cellular_component	GO:0004222; metalloendopeptidase activity; molecular_function
A2288	19	GO:0000166; nucleotide binding; molecular_function	GO:0098519; NA	GO:0003677; DNA binding; molecular_function	GO:0042626; ATPase activity, coupled to transmembrane movement of substances; molecular_function	GO:0005524; ATP binding; molecular_function	GO:0016020; membrane; cellular_component	GO:0006576; cellular biogenic amine metabolic process; biological_process	GO:0016887; ATPase activity; molecular_function	GO:0003924; GTPase activity; molecular_function	GO:0003724; RNA helicase activity; molecular_function	GO:0016817; hydrolase activity, acting on acid anhydrides; molecular_function	GO:0003723; RNA binding; molecular_function	GO:0016021; integral to membrane; cellular_component	GO:0005525; GTP binding; molecular_function	GO:0007049; cell cycle; biological_process	GO:0006810; transport; biological_process	GO:0055085; transmembrane transport; biological_process	GO:0007059; chromosome segregation; biological_process	GO:0051301; cell division; biological_process
A2289	2	GO:0005737; cytoplasm; cellular_component	GO:0018149; peptide cross-linking; biological_process
A2291	5	GO:0042301; phosphate binding; molecular_function	GO:0015979; photosynthesis; biological_process	GO:0009523; photosystem II; cellular_component	GO:0016020; membrane; cellular_component	GO:0050821; protein stabilization; biological_process
A2292	3	GO:0016491; oxidoreductase activity; molecular_function	GO:0008152; NA	GO:0009058; biosynthetic process; biological_process
A2295	9	GO:0006694; steroid biosynthetic process; biological_process	GO:0016616; oxidoreductase activity, acting on the CH-OH group of donors, NAD or NADP as acceptor; molecular_function	GO:0055114; oxidation-reduction process; biological_process	GO:0009058; biosynthetic process; biological_process	GO:0008152; NA	GO:0016491; oxidoreductase activity; molecular_function	GO:0008270; zinc ion binding; molecular_function	GO:0003854; 3-beta-hydroxy-delta5-steroid dehydrogenase activity; molecular_function	GO:0008168; methyltransferase activity; molecular_function
A2296	2	GO:0008152; NA	GO:0003824; NA
A2297	1	GO:0008080; N-acetyltransferase activity; molecular_function
A2300	2	GO:0019082; viral protein processing; biological_process	GO:0003677; DNA binding; molecular_function
A2301	2	GO:0006508; proteolysis; biological_process	GO:0004222; metalloendopeptidase activity; molecular_function
A2302	3	GO:0016706; oxidoreductase activity, acting on paired donors, with incorporation or reduction of molecular oxygen, 2-oxoglutarate as one donor, and incorporation of one atom each of oxygen into both donors; molecular_function	GO:0016491; oxidoreductase activity; molecular_function	GO:0055114; oxidation-reduction process; biological_process
A2303	3	GO:0019013; viral nucleocapsid; cellular_component	GO:0006188; IMP biosynthetic process; biological_process	GO:0004018; N6-(1,2-dicarboxyethyl)AMP AMP-lyase (fumarate-forming) activity; molecular_function
A2304	2	GO:0055114; oxidation-reduction process; biological_process	GO:0016491; oxidoreductase activity; molecular_function
A2305	5	GO:0016020; membrane; cellular_component	GO:0005643; nuclear pore; cellular_component	GO:0007094; mitotic cell cycle spindle assembly checkpoint; biological_process	GO:0006606; protein import into nucleus; biological_process	GO:0005737; cytoplasm; cellular_component
A2307	1	GO:0005576; NA
A2308	2	GO:0004185; serine-type carboxypeptidase activity; molecular_function	GO:0006508; proteolysis; biological_process
A2309	7	GO:0006396; RNA processing; biological_process	GO:0005524; ATP binding; molecular_function	GO:0004386; helicase activity; molecular_function	GO:0004525; ribonuclease III activity; molecular_function	GO:0003676; nucleic acid binding; molecular_function	GO:0003723; RNA binding; molecular_function	GO:0016891; endoribonuclease activity, producing 5'-phosphomonoesters; molecular_function
A2310	3	GO:0008138; protein tyrosine/serine/threonine phosphatase activity; molecular_function	GO:0016763; transferase activity, transferring pentosyl groups; molecular_function	GO:0006470; protein dephosphorylation; biological_process
A2312	4	GO:0016817; hydrolase activity, acting on acid anhydrides; molecular_function	GO:0005524; ATP binding; molecular_function	GO:0004386; helicase activity; molecular_function	GO:0003676; nucleic acid binding; molecular_function
A2313	2	GO:0016192; vesicle-mediated transport; biological_process	GO:0016021; integral to membrane; cellular_component
A2314	5	GO:0044237; cellular metabolic process; biological_process	GO:0016491; oxidoreductase activity; molecular_function	GO:0003824; NA	GO:0008152; NA	GO:0050662; coenzyme binding; molecular_function
A2316	2	GO:0008152; NA	GO:0003824; NA
A2318	1	GO:0006397; mRNA processing; biological_process
A2319	4	GO:0005622; intracellular; cellular_component	GO:0005840; ribosome; cellular_component	GO:0003735; structural constituent of ribosome; molecular_function	GO:0006412; translation; biological_process
A2321	6	GO:0051287; NAD binding; molecular_function	GO:0008677; 2-dehydropantoate 2-reductase activity; molecular_function	GO:0016616; oxidoreductase activity, acting on the CH-OH group of donors, NAD or NADP as acceptor; molecular_function	GO:0016491; oxidoreductase activity; molecular_function	GO:0055114; oxidation-reduction process; biological_process	GO:0050662; coenzyme binding; molecular_function
A2322	3	GO:0005524; ATP binding; molecular_function	GO:0004386; helicase activity; molecular_function	GO:0003676; nucleic acid binding; molecular_function
A2323	4	GO:0006096; glycolysis; biological_process	GO:0004347; glucose-6-phosphate isomerase activity; molecular_function	GO:0005515; protein binding; molecular_function	GO:0006094; gluconeogenesis; biological_process
A2325	6	GO:0046872; metal ion binding; molecular_function	GO:0016491; oxidoreductase activity; molecular_function	GO:0003872; 6-phosphofructokinase activity; molecular_function	GO:0005945; 6-phosphofructokinase complex; cellular_component	GO:0055114; oxidation-reduction process; biological_process	GO:0006096; glycolysis; biological_process
A2326	7	GO:0003824; NA	GO:0006725; cellular aromatic compound metabolic process; biological_process	GO:0005506; iron ion binding; molecular_function	GO:0008199; ferric iron binding; molecular_function	GO:0055114; oxidation-reduction process; biological_process	GO:0018576; catechol 1,2-dioxygenase activity; molecular_function	GO:0009712; catechol metabolic process; biological_process
A2327	4	GO:0005506; iron ion binding; molecular_function	GO:0055114; oxidation-reduction process; biological_process	GO:0016705; oxidoreductase activity, acting on paired donors, with incorporation or reduction of molecular oxygen; molecular_function	GO:0020037; heme binding; molecular_function
A2329	6	GO:0055114; oxidation-reduction process; biological_process	GO:0016705; oxidoreductase activity, acting on paired donors, with incorporation or reduction of molecular oxygen; molecular_function	GO:0020037; heme binding; molecular_function	GO:0010181; FMN binding; molecular_function	GO:0016491; oxidoreductase activity; molecular_function	GO:0005506; iron ion binding; molecular_function
A2330	4	GO:0016491; oxidoreductase activity; molecular_function	GO:0050660; flavin adenine dinucleotide binding; molecular_function	GO:0008033; tRNA processing; biological_process	GO:0055114; oxidation-reduction process; biological_process
A2331	2	GO:0016021; integral to membrane; cellular_component	GO:0004659; prenyltransferase activity; molecular_function
A2332	5	GO:0044237; cellular metabolic process; biological_process	GO:0003824; NA	GO:0009058; biosynthetic process; biological_process	GO:0008152; NA	GO:0050662; coenzyme binding; molecular_function
A2334	7	GO:0016787; hydrolase activity; molecular_function	GO:0016747; transferase activity, transferring acyl groups other than amino-acyl groups; molecular_function	GO:0006508; proteolysis; biological_process	GO:0009058; biosynthetic process; biological_process	GO:0016788; hydrolase activity, acting on ester bonds; molecular_function	GO:0008236; serine-type peptidase activity; molecular_function	GO:0008152; NA
A2335	7	GO:0055114; oxidation-reduction process; biological_process	GO:0020037; heme binding; molecular_function	GO:0016705; oxidoreductase activity, acting on paired donors, with incorporation or reduction of molecular oxygen; molecular_function	GO:0003972; RNA ligase (ATP) activity; molecular_function	GO:0005524; ATP binding; molecular_function	GO:0006388; tRNA splicing, via endonucleolytic cleavage and ligation; biological_process	GO:0005506; iron ion binding; molecular_function
A2336	5	GO:0004672; protein kinase activity; molecular_function	GO:0005524; ATP binding; molecular_function	GO:0006468; protein phosphorylation; biological_process	GO:0004674; protein serine/threonine kinase activity; molecular_function	GO:0005515; protein binding; molecular_function
A2337	11	GO:0030117; membrane coat; cellular_component	GO:0008270; zinc ion binding; molecular_function	GO:0006886; intracellular protein transport; biological_process	GO:0005634; nucleus; cellular_component	GO:0003735; structural constituent of ribosome; molecular_function	GO:0005198; NA	GO:0006414; translational elongation; biological_process	GO:0005622; intracellular; cellular_component	GO:0005515; protein binding; molecular_function	GO:0005840; ribosome; cellular_component	GO:0016192; vesicle-mediated transport; biological_process
A2339	2	GO:0004252; serine-type endopeptidase activity; molecular_function	GO:0006508; proteolysis; biological_process
A2342	3	GO:0008061; chitin binding; molecular_function	GO:0005975; carbohydrate metabolic process; biological_process	GO:0016810; hydrolase activity, acting on carbon-nitrogen (but not peptide) bonds; molecular_function
A2343	2	GO:0016021; integral to membrane; cellular_component	GO:0055085; transmembrane transport; biological_process
A2346	1	GO:0016798; hydrolase activity, acting on glycosyl bonds; molecular_function
A2347	7	GO:0008168; methyltransferase activity; molecular_function	GO:0008152; NA	GO:0006633; fatty acid biosynthetic process; biological_process	GO:0004315; 3-oxoacyl-[acyl-carrier-protein] synthase activity; molecular_function	GO:0016491; oxidoreductase activity; molecular_function	GO:0016747; transferase activity, transferring acyl groups other than amino-acyl groups; molecular_function	GO:0003824; NA
A2348	9	GO:0016491; oxidoreductase activity; molecular_function	GO:0044237; cellular metabolic process; biological_process	GO:0003854; 3-beta-hydroxy-delta5-steroid dehydrogenase activity; molecular_function	GO:0016616; oxidoreductase activity, acting on the CH-OH group of donors, NAD or NADP as acceptor; molecular_function	GO:0003824; NA	GO:0006694; steroid biosynthetic process; biological_process	GO:0008152; NA	GO:0050662; coenzyme binding; molecular_function	GO:0055114; oxidation-reduction process; biological_process
A2349	4	GO:0006541; glutamine metabolic process; biological_process	GO:0016787; hydrolase activity; molecular_function	GO:0003824; NA	GO:0009236; cobalamin biosynthetic process; biological_process
A2350	1	GO:0019013; viral nucleocapsid; cellular_component
A2351	3	GO:0000922; spindle pole; cellular_component	GO:0005815; microtubule organizing center; cellular_component	GO:0000226; microtubule cytoskeleton organization; biological_process
A2352	7	GO:0009058; biosynthetic process; biological_process	GO:0008152; NA	GO:0055114; oxidation-reduction process; biological_process	GO:0050662; coenzyme binding; molecular_function	GO:0044237; cellular metabolic process; biological_process	GO:0016491; oxidoreductase activity; molecular_function	GO:0003824; NA
A2355	3	GO:0016491; oxidoreductase activity; molecular_function	GO:0016706; oxidoreductase activity, acting on paired donors, with incorporation or reduction of molecular oxygen, 2-oxoglutarate as one donor, and incorporation of one atom each of oxygen into both donors; molecular_function	GO:0055114; oxidation-reduction process; biological_process
A2357	2	GO:0016021; integral to membrane; cellular_component	GO:0055085; transmembrane transport; biological_process
A2358	5	GO:0015297; antiporter activity; molecular_function	GO:0016020; membrane; cellular_component	GO:0055085; transmembrane transport; biological_process	GO:0006855; drug transmembrane transport; biological_process	GO:0015238; drug transmembrane transporter activity; molecular_function
A2359	4	GO:0042600; chorion; cellular_component	GO:0007304; chorion-containing eggshell formation; biological_process	GO:0005576; NA	GO:0005213; structural constituent of chorion; molecular_function
A2360	2	GO:0008171; O-methyltransferase activity; molecular_function	GO:0008270; zinc ion binding; molecular_function
A2361	1	GO:0005515; protein binding; molecular_function
A2362	1	GO:0005515; protein binding; molecular_function
A2363	1	GO:0005515; protein binding; molecular_function
A2365	2	GO:0044237; cellular metabolic process; biological_process	GO:0008168; methyltransferase activity; molecular_function
A2366	2	GO:0006897; endocytosis; biological_process	GO:0016020; membrane; cellular_component
A2369	4	GO:0009405; pathogenesis; biological_process	GO:0006891; intra-Golgi vesicle-mediated transport; biological_process	GO:0004197; cysteine-type endopeptidase activity; molecular_function	GO:0030173; integral to Golgi membrane; cellular_component
A2370	2	GO:0003824; NA	GO:0008152; NA
A2371	4	GO:0003824; NA	GO:0006807; nitrogen compound metabolic process; biological_process	GO:0008152; NA	GO:0004356; glutamate-ammonia ligase activity; molecular_function
A2372	6	GO:0008270; zinc ion binding; molecular_function	GO:0004565; beta-galactosidase activity; molecular_function	GO:0005975; carbohydrate metabolic process; biological_process	GO:0055114; oxidation-reduction process; biological_process	GO:0008152; NA	GO:0016491; oxidoreductase activity; molecular_function
A2373	8	GO:0055114; oxidation-reduction process; biological_process	GO:0016705; oxidoreductase activity, acting on paired donors, with incorporation or reduction of molecular oxygen; molecular_function	GO:0008171; O-methyltransferase activity; molecular_function	GO:0016491; oxidoreductase activity; molecular_function	GO:0050660; flavin adenine dinucleotide binding; molecular_function	GO:0046983; protein dimerization activity; molecular_function	GO:0008033; tRNA processing; biological_process	GO:0016117; carotenoid biosynthetic process; biological_process
A2374	2	GO:0008152; NA	GO:0016747; transferase activity, transferring acyl groups other than amino-acyl groups; molecular_function
A2375	2	GO:0009058; biosynthetic process; biological_process	GO:0016788; hydrolase activity, acting on ester bonds; molecular_function
A2376	2	GO:0003824; NA	GO:0008152; NA
A2378	3	GO:0005940; septin ring; cellular_component	GO:0016021; integral to membrane; cellular_component	GO:0000921; septin ring assembly; biological_process
A2379	1	GO:0016020; membrane; cellular_component
A2381	6	GO:0009103; lipopolysaccharide biosynthetic process; biological_process	GO:0016020; membrane; cellular_component	GO:0005524; ATP binding; molecular_function	GO:0006468; protein phosphorylation; biological_process	GO:0004672; protein kinase activity; molecular_function	GO:0016773; phosphotransferase activity, alcohol group as acceptor; molecular_function
A2383	7	GO:0004888; transmembrane receptor activity; molecular_function	GO:0007165; signal transduction; biological_process	GO:0015886; heme transport; biological_process	GO:0016021; integral to membrane; cellular_component	GO:0006935; chemotaxis; biological_process	GO:0017004; cytochrome complex assembly; biological_process	GO:0016020; membrane; cellular_component
A2387	3	GO:0022857; transmembrane transporter activity; molecular_function	GO:0016021; integral to membrane; cellular_component	GO:0055085; transmembrane transport; biological_process
A2388	5	GO:0003924; GTPase activity; molecular_function	GO:0015093; ferrous iron transmembrane transporter activity; molecular_function	GO:0015684; ferrous iron transport; biological_process	GO:0005525; GTP binding; molecular_function	GO:0016021; integral to membrane; cellular_component
A2389	1	GO:0005543; phospholipid binding; molecular_function
A2391	8	GO:0005524; ATP binding; molecular_function	GO:0042626; ATPase activity, coupled to transmembrane movement of substances; molecular_function	GO:0016887; ATPase activity; molecular_function	GO:0005525; GTP binding; molecular_function	GO:0016021; integral to membrane; cellular_component	GO:0003924; GTPase activity; molecular_function	GO:0006810; transport; biological_process	GO:0055085; transmembrane transport; biological_process
A2392	2	GO:0008081; phosphoric diester hydrolase activity; molecular_function	GO:0046872; metal ion binding; molecular_function
A2394	3	GO:0008270; zinc ion binding; molecular_function	GO:0003682; chromatin binding; molecular_function	GO:0005515; protein binding; molecular_function
A2395	2	GO:0008108; UDP-glucose:hexose-1-phosphate uridylyltransferase activity; molecular_function	GO:0006012; galactose metabolic process; biological_process
A2396	1	GO:0016021; integral to membrane; cellular_component
A2397	3	GO:0008152; NA	GO:0009058; biosynthetic process; biological_process	GO:0016491; oxidoreductase activity; molecular_function
A2399	7	GO:0044237; cellular metabolic process; biological_process	GO:0008831; dTDP-4-dehydrorhamnose reductase activity; molecular_function	GO:0003824; NA	GO:0008168; methyltransferase activity; molecular_function	GO:0008152; NA	GO:0045226; extracellular polysaccharide biosynthetic process; biological_process	GO:0050662; coenzyme binding; molecular_function
A2400	1	GO:0006520; cellular amino acid metabolic process; biological_process
A2402	4	GO:0016021; integral to membrane; cellular_component	GO:0005783; endoplasmic reticulum; cellular_component	GO:0047750; cholestenol delta-isomerase activity; molecular_function	GO:0016125; sterol metabolic process; biological_process
A2405	1	GO:0004601; peroxidase activity; molecular_function
A2406	3	GO:0007131; reciprocal meiotic recombination; biological_process	GO:0007283; spermatogenesis; biological_process	GO:0007130; synaptonemal complex assembly; biological_process
A2407	2	GO:0003824; NA	GO:0008152; NA
A2408	2	GO:0008152; NA	GO:0003824; NA
A2409	1	GO:0038032; NA
A2410	5	GO:0008176; tRNA (guanine-N7-)-methyltransferase activity; molecular_function	GO:0008171; O-methyltransferase activity; molecular_function	GO:0008152; NA	GO:0008168; methyltransferase activity; molecular_function	GO:0006400; tRNA modification; biological_process
A2412	1	GO:0005634; nucleus; cellular_component
A2414	6	GO:0004386; helicase activity; molecular_function	GO:0008026; ATP-dependent helicase activity; molecular_function	GO:0003676; nucleic acid binding; molecular_function	GO:0003677; DNA binding; molecular_function	GO:0016787; hydrolase activity; molecular_function	GO:0005524; ATP binding; molecular_function
A2415	4	GO:0055114; oxidation-reduction process; biological_process	GO:0033014; tetrapyrrole biosynthetic process; biological_process	GO:0050661; NADP binding; molecular_function	GO:0008883; glutamyl-tRNA reductase activity; molecular_function
A2416	13	GO:0006694; steroid biosynthetic process; biological_process	GO:0051287; NAD binding; molecular_function	GO:0003824; NA	GO:0016616; oxidoreductase activity, acting on the CH-OH group of donors, NAD or NADP as acceptor; molecular_function	GO:0050662; coenzyme binding; molecular_function	GO:0055114; oxidation-reduction process; biological_process	GO:0008152; NA	GO:0009058; biosynthetic process; biological_process	GO:0008831; dTDP-4-dehydrorhamnose reductase activity; molecular_function	GO:0016491; oxidoreductase activity; molecular_function	GO:0044237; cellular metabolic process; biological_process	GO:0003854; 3-beta-hydroxy-delta5-steroid dehydrogenase activity; molecular_function	GO:0045226; extracellular polysaccharide biosynthetic process; biological_process
A2417	4	GO:0055114; oxidation-reduction process; biological_process	GO:0008270; zinc ion binding; molecular_function	GO:0008152; NA	GO:0016491; oxidoreductase activity; molecular_function
A2418	4	GO:0030145; manganese ion binding; molecular_function	GO:0005737; cytoplasm; cellular_component	GO:0016462; pyrophosphatase activity; molecular_function	GO:0016787; hydrolase activity; molecular_function
A2419	3	GO:0003899; DNA-directed RNA polymerase activity; molecular_function	GO:0003677; DNA binding; molecular_function	GO:0006351; transcription, DNA-dependent; biological_process
A2420	1	GO:0000049; tRNA binding; molecular_function
A2421	5	GO:0003676; nucleic acid binding; molecular_function	GO:0004386; helicase activity; molecular_function	GO:0003677; DNA binding; molecular_function	GO:0016787; hydrolase activity; molecular_function	GO:0005524; ATP binding; molecular_function
A2423	5	GO:0003700; sequence-specific DNA binding transcription factor activity; molecular_function	GO:0006355; regulation of transcription, DNA-dependent; biological_process	GO:0005622; intracellular; cellular_component	GO:0035556; intracellular signal transduction; biological_process	GO:0005515; protein binding; molecular_function
A2425	6	GO:0003824; NA	GO:0044237; cellular metabolic process; biological_process	GO:0016491; oxidoreductase activity; molecular_function	GO:0050662; coenzyme binding; molecular_function	GO:0008152; NA	GO:0009058; biosynthetic process; biological_process
A2426	2	GO:0016805; dipeptidase activity; molecular_function	GO:0006508; proteolysis; biological_process
A2427	4	GO:0006351; transcription, DNA-dependent; biological_process	GO:0003677; DNA binding; molecular_function	GO:0005515; protein binding; molecular_function	GO:0003887; DNA-directed DNA polymerase activity; molecular_function
A2428	5	GO:0016491; oxidoreductase activity; molecular_function	GO:0050660; flavin adenine dinucleotide binding; molecular_function	GO:0004506; squalene monooxygenase activity; molecular_function	GO:0016021; integral to membrane; cellular_component	GO:0055114; oxidation-reduction process; biological_process
A2431	4	GO:0003735; structural constituent of ribosome; molecular_function	GO:0005840; ribosome; cellular_component	GO:0005622; intracellular; cellular_component	GO:0006412; translation; biological_process
A2432	1	GO:0005515; protein binding; molecular_function
A2433	3	GO:0004198; calcium-dependent cysteine-type endopeptidase activity; molecular_function	GO:0006508; proteolysis; biological_process	GO:0005622; intracellular; cellular_component
A2437	1	GO:0003676; nucleic acid binding; molecular_function
A2443	5	GO:0004375; glycine dehydrogenase (decarboxylating) activity; molecular_function	GO:0006546; glycine catabolic process; biological_process	GO:0055114; oxidation-reduction process; biological_process	GO:0006520; cellular amino acid metabolic process; biological_process	GO:0016829; lyase activity; molecular_function
A2444	2	GO:0009277; fungal-type cell wall; cellular_component	GO:0005199; structural constituent of cell wall; molecular_function
A2445	1	GO:0005515; protein binding; molecular_function
A2446	1	GO:0005515; protein binding; molecular_function
A2447	3	GO:0016209; NA	GO:0016491; oxidoreductase activity; molecular_function	GO:0055114; oxidation-reduction process; biological_process
A2450	1	GO:0016773; phosphotransferase activity, alcohol group as acceptor; molecular_function
A2451	4	GO:0003847; 1-alkyl-2-acetylglycerophosphocholine esterase activity; molecular_function	GO:0015996; chlorophyll catabolic process; biological_process	GO:0016042; lipid catabolic process; biological_process	GO:0047746; chlorophyllase activity; molecular_function
A2452	1	GO:0005515; protein binding; molecular_function
A2453	3	GO:0005524; ATP binding; molecular_function	GO:0006468; protein phosphorylation; biological_process	GO:0004672; protein kinase activity; molecular_function
A2454	5	GO:0047800; cysteamine dioxygenase activity; molecular_function	GO:0017172; cysteine dioxygenase activity; molecular_function	GO:0046439; L-cysteine metabolic process; biological_process	GO:0005506; iron ion binding; molecular_function	GO:0055114; oxidation-reduction process; biological_process
A2455	3	GO:0016021; integral to membrane; cellular_component	GO:0000921; septin ring assembly; biological_process	GO:0005940; septin ring; cellular_component
A2456	4	GO:0055114; oxidation-reduction process; biological_process	GO:0008762; UDP-N-acetylmuramate dehydrogenase activity; molecular_function	GO:0016491; oxidoreductase activity; molecular_function	GO:0050660; flavin adenine dinucleotide binding; molecular_function
A2458	2	GO:0005524; ATP binding; molecular_function	GO:0005515; protein binding; molecular_function
A2460	2	GO:0005975; carbohydrate metabolic process; biological_process	GO:0004553; hydrolase activity, hydrolyzing O-glycosyl compounds; molecular_function
A2462	1	GO:0016747; transferase activity, transferring acyl groups other than amino-acyl groups; molecular_function
A2464	7	GO:0055114; oxidation-reduction process; biological_process	GO:0051287; NAD binding; molecular_function	GO:0003824; NA	GO:0008677; 2-dehydropantoate 2-reductase activity; molecular_function	GO:0006813; potassium ion transport; biological_process	GO:0016616; oxidoreductase activity, acting on the CH-OH group of donors, NAD or NADP as acceptor; molecular_function	GO:0016491; oxidoreductase activity; molecular_function
A2466	3	GO:0003723; RNA binding; molecular_function	GO:0003724; RNA helicase activity; molecular_function	GO:0070526; threonylcarbamoyladenosine biosynthetic process; biological_process
A2469	2	GO:0004553; hydrolase activity, hydrolyzing O-glycosyl compounds; molecular_function	GO:0005975; carbohydrate metabolic process; biological_process
A2471	1	GO:0003676; nucleic acid binding; molecular_function
A2472	1	GO:0005515; protein binding; molecular_function
A2473	9	GO:0008017; microtubule binding; molecular_function	GO:0003735; structural constituent of ribosome; molecular_function	GO:0007264; small GTPase mediated signal transduction; biological_process	GO:0005525; GTP binding; molecular_function	GO:0003924; GTPase activity; molecular_function	GO:0007049; cell cycle; biological_process	GO:0005840; ribosome; cellular_component	GO:0005622; intracellular; cellular_component	GO:0006412; translation; biological_process
A2474	1	GO:0016758; transferase activity, transferring hexosyl groups; molecular_function
A2475	1	GO:0016021; integral to membrane; cellular_component
A2476	2	GO:0003824; NA	GO:0008152; NA
A2478	1	GO:0005515; protein binding; molecular_function
A2479	5	GO:0048038; quinone binding; molecular_function	GO:0009308; amine metabolic process; biological_process	GO:0055114; oxidation-reduction process; biological_process	GO:0005507; copper ion binding; molecular_function	GO:0008131; primary amine oxidase activity; molecular_function
A2480	3	GO:0016763; transferase activity, transferring pentosyl groups; molecular_function	GO:0004514; nicotinate-nucleotide diphosphorylase (carboxylating) activity; molecular_function	GO:0009435; NAD biosynthetic process; biological_process
A2481	2	GO:0016757; transferase activity, transferring glycosyl groups; molecular_function	GO:0006486; protein glycosylation; biological_process
A2482	2	GO:0042802; identical protein binding; molecular_function	GO:0005515; protein binding; molecular_function
A2483	3	GO:0005876; spindle microtubule; cellular_component	GO:0008608; attachment of spindle microtubules to kinetochore; biological_process	GO:0042729; DASH complex; cellular_component
A2484	1	GO:0005515; protein binding; molecular_function
A2486	1	GO:0003333; amino acid transmembrane transport; biological_process
A2487	4	GO:0006412; translation; biological_process	GO:0005840; ribosome; cellular_component	GO:0003735; structural constituent of ribosome; molecular_function	GO:0005622; intracellular; cellular_component
A2489	2	GO:0008152; NA	GO:0003824; NA
A2490	5	GO:0003824; NA	GO:0016491; oxidoreductase activity; molecular_function	GO:0044237; cellular metabolic process; biological_process	GO:0050662; coenzyme binding; molecular_function	GO:0008152; NA
A2491	3	GO:0007264; small GTPase mediated signal transduction; biological_process	GO:0005525; GTP binding; molecular_function	GO:0005622; intracellular; cellular_component
A2492	4	GO:0005506; iron ion binding; molecular_function	GO:0055114; oxidation-reduction process; biological_process	GO:0016705; oxidoreductase activity, acting on paired donors, with incorporation or reduction of molecular oxygen; molecular_function	GO:0020037; heme binding; molecular_function
A2494	6	GO:0003333; amino acid transmembrane transport; biological_process	GO:0015171; amino acid transmembrane transporter activity; molecular_function	GO:0009306; protein secretion; biological_process	GO:0006810; transport; biological_process	GO:0016020; membrane; cellular_component	GO:0055085; transmembrane transport; biological_process
A2496	2	GO:0051536; iron-sulfur cluster binding; molecular_function	GO:0003824; NA
A2497	5	GO:0003723; RNA binding; molecular_function	GO:0004629; phospholipase C activity; molecular_function	GO:0008173; RNA methyltransferase activity; molecular_function	GO:0016042; lipid catabolic process; biological_process	GO:0006396; RNA processing; biological_process
A2498	6	GO:0055114; oxidation-reduction process; biological_process	GO:0006412; translation; biological_process	GO:0008168; methyltransferase activity; molecular_function	GO:0045454; cell redox homeostasis; biological_process	GO:0016209; NA	GO:0016491; oxidoreductase activity; molecular_function
A2499	3	GO:0004571; mannosyl-oligosaccharide 1,2-alpha-mannosidase activity; molecular_function	GO:0016020; membrane; cellular_component	GO:0005509; calcium ion binding; molecular_function
A2500	4	GO:0008236; serine-type peptidase activity; molecular_function	GO:0004177; aminopeptidase activity; molecular_function	GO:0016787; hydrolase activity; molecular_function	GO:0006508; proteolysis; biological_process
A2502	6	GO:0008168; methyltransferase activity; molecular_function	GO:0008152; NA	GO:0055114; oxidation-reduction process; biological_process	GO:0006779; porphyrin biosynthetic process; biological_process	GO:0019354; siroheme biosynthetic process; biological_process	GO:0043115; precorrin-2 dehydrogenase activity; molecular_function
A2503	2	GO:0016491; oxidoreductase activity; molecular_function	GO:0055114; oxidation-reduction process; biological_process
A2506	2	GO:0015703; chromate transport; biological_process	GO:0015109; chromate transmembrane transporter activity; molecular_function
A2508	6	GO:0005737; cytoplasm; cellular_component	GO:0004829; threonine-tRNA ligase activity; molecular_function	GO:0055114; oxidation-reduction process; biological_process	GO:0008270; zinc ion binding; molecular_function	GO:0016491; oxidoreductase activity; molecular_function	GO:0005524; ATP binding; molecular_function
A2509	2	GO:0003824; NA	GO:0008152; NA
A2510	20	GO:0006810; transport; biological_process	GO:0009378; four-way junction helicase activity; molecular_function	GO:0051085; chaperone mediated protein folding requiring cofactor; biological_process	GO:0070526; threonylcarbamoyladenosine biosynthetic process; biological_process	GO:0016851; magnesium chelatase activity; molecular_function	GO:0003873; 6-phosphofructo-2-kinase activity; molecular_function	GO:0008134; transcription factor binding; molecular_function	GO:0006000; fructose metabolic process; biological_process	GO:0003724; RNA helicase activity; molecular_function	GO:0015979; photosynthesis; biological_process	GO:0003723; RNA binding; molecular_function	GO:0003677; DNA binding; molecular_function	GO:0016301; kinase activity; molecular_function	GO:0016787; hydrolase activity; molecular_function	GO:0005524; ATP binding; molecular_function	GO:0015995; chlorophyll biosynthetic process; biological_process	GO:0006310; DNA recombination; biological_process	GO:0006281; DNA repair; biological_process	GO:0016887; ATPase activity; molecular_function	GO:0006355; regulation of transcription, DNA-dependent; biological_process
A2511	4	GO:0055114; oxidation-reduction process; biological_process	GO:0006979; response to oxidative stress; biological_process	GO:0020037; heme binding; molecular_function	GO:0004601; peroxidase activity; molecular_function
A2512	1	GO:0016791; phosphatase activity; molecular_function
A2514	8	GO:0005524; ATP binding; molecular_function	GO:0043531; ADP binding; molecular_function	GO:0005525; GTP binding; molecular_function	GO:0006576; cellular biogenic amine metabolic process; biological_process	GO:0016887; ATPase activity; molecular_function	GO:0003724; RNA helicase activity; molecular_function	GO:0003924; GTPase activity; molecular_function	GO:0003723; RNA binding; molecular_function
A2515	4	GO:0005506; iron ion binding; molecular_function	GO:0055114; oxidation-reduction process; biological_process	GO:0020037; heme binding; molecular_function	GO:0016705; oxidoreductase activity, acting on paired donors, with incorporation or reduction of molecular oxygen; molecular_function
A2516	2	GO:0008270; zinc ion binding; molecular_function	GO:0005515; protein binding; molecular_function
A2517	2	GO:0004252; serine-type endopeptidase activity; molecular_function	GO:0006508; proteolysis; biological_process
A2520	3	GO:0006886; intracellular protein transport; biological_process	GO:0006605; protein targeting; biological_process	GO:0016020; membrane; cellular_component
A2521	1	GO:0045454; cell redox homeostasis; biological_process
A2522	2	GO:0004185; serine-type carboxypeptidase activity; molecular_function	GO:0006508; proteolysis; biological_process
A2523	7	GO:0008270; zinc ion binding; molecular_function	GO:0005634; nucleus; cellular_component	GO:0006412; translation; biological_process	GO:0006355; regulation of transcription, DNA-dependent; biological_process	GO:0003735; structural constituent of ribosome; molecular_function	GO:0005840; ribosome; cellular_component	GO:0005622; intracellular; cellular_component
A2526	1	GO:0016884; carbon-nitrogen ligase activity, with glutamine as amido-N-donor; molecular_function
A2529	4	GO:0008152; NA	GO:0046872; metal ion binding; molecular_function	GO:0016787; hydrolase activity; molecular_function	GO:0016846; carbon-sulfur lyase activity; molecular_function
A2531	1	GO:0031966; mitochondrial membrane; cellular_component
A2532	11	GO:0051258; protein polymerization; biological_process	GO:0030168; platelet activation; biological_process	GO:0051082; unfolded protein binding; molecular_function	GO:0005102; receptor binding; molecular_function	GO:0005577; fibrinogen complex; cellular_component	GO:0016272; prefoldin complex; cellular_component	GO:0006457; protein folding; biological_process	GO:0030674; protein binding, bridging; molecular_function	GO:0005515; protein binding; molecular_function	GO:0008855; exodeoxyribonuclease VII activity; molecular_function	GO:0007165; signal transduction; biological_process
A2534	3	GO:0055114; oxidation-reduction process; biological_process	GO:0005507; copper ion binding; molecular_function	GO:0016491; oxidoreductase activity; molecular_function
A2535	1	GO:0070403; NAD+ binding; molecular_function
A2536	3	GO:0005622; intracellular; cellular_component	GO:0043565; sequence-specific DNA binding; molecular_function	GO:0003677; DNA binding; molecular_function
A2537	5	GO:0050662; coenzyme binding; molecular_function	GO:0008152; NA	GO:0003824; NA	GO:0016491; oxidoreductase activity; molecular_function	GO:0044237; cellular metabolic process; biological_process
A2541	2	GO:0016787; hydrolase activity; molecular_function	GO:0008152; NA
A2542	1	GO:0005515; protein binding; molecular_function
A2543	2	GO:0004197; cysteine-type endopeptidase activity; molecular_function	GO:0006508; proteolysis; biological_process
A2544	7	GO:0016491; oxidoreductase activity; molecular_function	GO:0004719; protein-L-isoaspartate (D-aspartate) O-methyltransferase activity; molecular_function	GO:0006464; protein modification process; biological_process	GO:0008152; NA	GO:0008168; methyltransferase activity; molecular_function	GO:0008270; zinc ion binding; molecular_function	GO:0055114; oxidation-reduction process; biological_process
A2546	4	GO:0016887; ATPase activity; molecular_function	GO:0005525; GTP binding; molecular_function	GO:0003924; GTPase activity; molecular_function	GO:0005524; ATP binding; molecular_function
A2547	1	GO:0003824; NA
A2550	3	GO:0008616; queuosine biosynthetic process; biological_process	GO:0008479; queuine tRNA-ribosyltransferase activity; molecular_function	GO:0006400; tRNA modification; biological_process
A2552	7	GO:0006869; lipid transport; biological_process	GO:0005576; NA	GO:0050660; flavin adenine dinucleotide binding; molecular_function	GO:0016491; oxidoreductase activity; molecular_function	GO:0008289; lipid binding; molecular_function	GO:0055114; oxidation-reduction process; biological_process	GO:0042157; lipoprotein metabolic process; biological_process
A2555	4	GO:0005506; iron ion binding; molecular_function	GO:0016705; oxidoreductase activity, acting on paired donors, with incorporation or reduction of molecular oxygen; molecular_function	GO:0020037; heme binding; molecular_function	GO:0055114; oxidation-reduction process; biological_process
A2556	3	GO:0055085; transmembrane transport; biological_process	GO:0022857; transmembrane transporter activity; molecular_function	GO:0016021; integral to membrane; cellular_component
A2558	3	GO:0016021; integral to membrane; cellular_component	GO:0022857; transmembrane transporter activity; molecular_function	GO:0055085; transmembrane transport; biological_process
A2559	3	GO:0003824; NA	GO:0055085; transmembrane transport; biological_process	GO:0009116; nucleoside metabolic process; biological_process
A2560	1	GO:0005515; protein binding; molecular_function
A2562	4	GO:0008093; cytoskeletal adaptor activity; molecular_function	GO:0017124; SH3 domain binding; molecular_function	GO:0007165; signal transduction; biological_process	GO:0046847; filopodium assembly; biological_process
A2563	2	GO:0016757; transferase activity, transferring glycosyl groups; molecular_function	GO:0003725; double-stranded RNA binding; molecular_function
A2564	2	GO:0004553; hydrolase activity, hydrolyzing O-glycosyl compounds; molecular_function	GO:0005975; carbohydrate metabolic process; biological_process
A2566	10	GO:0055114; oxidation-reduction process; biological_process	GO:0050662; coenzyme binding; molecular_function	GO:0008152; NA	GO:0003824; NA	GO:0016616; oxidoreductase activity, acting on the CH-OH group of donors, NAD or NADP as acceptor; molecular_function	GO:0048037; cofactor binding; molecular_function	GO:0045226; extracellular polysaccharide biosynthetic process; biological_process	GO:0044237; cellular metabolic process; biological_process	GO:0016491; oxidoreductase activity; molecular_function	GO:0008831; dTDP-4-dehydrorhamnose reductase activity; molecular_function
A2567	6	GO:0005737; cytoplasm; cellular_component	GO:0005852; eukaryotic translation initiation factor 3 complex; cellular_component	GO:0003743; translation initiation factor activity; molecular_function	GO:0043531; ADP binding; molecular_function	GO:0005515; protein binding; molecular_function	GO:0042802; identical protein binding; molecular_function
A2568	3	GO:0055114; oxidation-reduction process; biological_process	GO:0016620; oxidoreductase activity, acting on the aldehyde or oxo group of donors, NAD or NADP as acceptor; molecular_function	GO:0051287; NAD binding; molecular_function
A2569	2	GO:0016021; integral to membrane; cellular_component	GO:0016192; vesicle-mediated transport; biological_process
A2571	7	GO:0003824; NA	GO:0006694; steroid biosynthetic process; biological_process	GO:0044237; cellular metabolic process; biological_process	GO:0016616; oxidoreductase activity, acting on the CH-OH group of donors, NAD or NADP as acceptor; molecular_function	GO:0003854; 3-beta-hydroxy-delta5-steroid dehydrogenase activity; molecular_function	GO:0055114; oxidation-reduction process; biological_process	GO:0050662; coenzyme binding; molecular_function
A2572	7	GO:0019050; suppression by virus of host apoptosis; biological_process	GO:0005761; mitochondrial ribosome; cellular_component	GO:0008484; sulfuric ester hydrolase activity; molecular_function	GO:0003824; NA	GO:0003735; structural constituent of ribosome; molecular_function	GO:0008152; NA	GO:0006412; translation; biological_process
A2573	9	GO:0008270; zinc ion binding; molecular_function	GO:0004386; helicase activity; molecular_function	GO:0006270; DNA-dependent DNA replication initiation; biological_process	GO:0003676; nucleic acid binding; molecular_function	GO:0046872; metal ion binding; molecular_function	GO:0005524; ATP binding; molecular_function	GO:0016787; hydrolase activity; molecular_function	GO:0003677; DNA binding; molecular_function	GO:0005515; protein binding; molecular_function
A2574	3	GO:0016592; mediator complex; cellular_component	GO:0001104; RNA polymerase II transcription cofactor activity; molecular_function	GO:0006357; regulation of transcription from RNA polymerase II promoter; biological_process
A2575	6	GO:0003872; 6-phosphofructokinase activity; molecular_function	GO:0005515; protein binding; molecular_function	GO:0007205; activation of protein kinase C activity by G-protein coupled receptor protein signaling pathway; biological_process	GO:0006096; glycolysis; biological_process	GO:0004143; diacylglycerol kinase activity; molecular_function	GO:0005945; 6-phosphofructokinase complex; cellular_component
A2578	2	GO:0008152; NA	GO:0003824; NA
A2579	3	GO:0003852; 2-isopropylmalate synthase activity; molecular_function	GO:0003824; NA	GO:0009098; leucine biosynthetic process; biological_process
A2580	3	GO:0006886; intracellular protein transport; biological_process	GO:0008536; Ran GTPase binding; molecular_function	GO:0005515; protein binding; molecular_function
A2582	2	GO:0005515; protein binding; molecular_function	GO:0000228; nuclear chromosome; cellular_component
A2585	2	GO:0016491; oxidoreductase activity; molecular_function	GO:0055114; oxidation-reduction process; biological_process
A2586	3	GO:0005634; nucleus; cellular_component	GO:0008270; zinc ion binding; molecular_function	GO:0003676; nucleic acid binding; molecular_function
A2587	2	GO:0004190; aspartic-type endopeptidase activity; molecular_function	GO:0006508; proteolysis; biological_process
A2590	1	GO:0005515; protein binding; molecular_function
A2591	6	GO:0044237; cellular metabolic process; biological_process	GO:0016491; oxidoreductase activity; molecular_function	GO:0003824; NA	GO:0009058; biosynthetic process; biological_process	GO:0008152; NA	GO:0050662; coenzyme binding; molecular_function
A2592	6	GO:0016491; oxidoreductase activity; molecular_function	GO:0016020; membrane; cellular_component	GO:0050660; flavin adenine dinucleotide binding; molecular_function	GO:0055114; oxidation-reduction process; biological_process	GO:0008762; UDP-N-acetylmuramate dehydrogenase activity; molecular_function	GO:0003885; D-arabinono-1,4-lactone oxidase activity; molecular_function
A2596	2	GO:0005975; carbohydrate metabolic process; biological_process	GO:0004553; hydrolase activity, hydrolyzing O-glycosyl compounds; molecular_function
A2598	6	GO:0004523; ribonuclease H activity; molecular_function	GO:0003887; DNA-directed DNA polymerase activity; molecular_function	GO:0055085; transmembrane transport; biological_process	GO:0006810; transport; biological_process	GO:0016020; membrane; cellular_component	GO:0005215; NA
A2599	5	GO:0005215; NA	GO:0016021; integral to membrane; cellular_component	GO:0015031; protein transport; biological_process	GO:0016020; membrane; cellular_component	GO:0006810; transport; biological_process
A2601	3	GO:0006468; protein phosphorylation; biological_process	GO:0005524; ATP binding; molecular_function	GO:0004672; protein kinase activity; molecular_function
A2602	2	GO:0016021; integral to membrane; cellular_component	GO:0055085; transmembrane transport; biological_process
A2603	3	GO:0010181; FMN binding; molecular_function	GO:0004733; pyridoxamine-phosphate oxidase activity; molecular_function	GO:0055114; oxidation-reduction process; biological_process
A2604	6	GO:0046872; metal ion binding; molecular_function	GO:0016874; ligase activity; molecular_function	GO:0005524; ATP binding; molecular_function	GO:0003824; NA	GO:0008152; NA	GO:0008716; D-alanine-D-alanine ligase activity; molecular_function
A2606	2	GO:0005515; protein binding; molecular_function	GO:0016773; phosphotransferase activity, alcohol group as acceptor; molecular_function
A2607	4	GO:0006355; regulation of transcription, DNA-dependent; biological_process	GO:0003713; transcription coactivator activity; molecular_function	GO:0008270; zinc ion binding; molecular_function	GO:0003677; DNA binding; molecular_function
A2608	3	GO:0016459; myosin complex; cellular_component	GO:0003774; motor activity; molecular_function	GO:0005524; ATP binding; molecular_function
A2612	1	GO:0006629; lipid metabolic process; biological_process
A2613	3	GO:0005739; mitochondrion; cellular_component	GO:0003954; NADH dehydrogenase activity; molecular_function	GO:0008137; NADH dehydrogenase (ubiquinone) activity; molecular_function
A2614	4	GO:0016787; hydrolase activity; molecular_function	GO:0006364; rRNA processing; biological_process	GO:0016021; integral to membrane; cellular_component	GO:0032040; small-subunit processome; cellular_component
A2615	1	GO:0005975; carbohydrate metabolic process; biological_process
A2616	6	GO:0003676; nucleic acid binding; molecular_function	GO:0003723; RNA binding; molecular_function	GO:0005737; cytoplasm; cellular_component	GO:0006397; mRNA processing; biological_process	GO:0016788; hydrolase activity, acting on ester bonds; molecular_function	GO:0005634; nucleus; cellular_component
A2617	3	GO:0006801; superoxide metabolic process; biological_process	GO:0055114; oxidation-reduction process; biological_process	GO:0046872; metal ion binding; molecular_function
A2618	4	GO:0005506; iron ion binding; molecular_function	GO:0016705; oxidoreductase activity, acting on paired donors, with incorporation or reduction of molecular oxygen; molecular_function	GO:0020037; heme binding; molecular_function	GO:0055114; oxidation-reduction process; biological_process
A2619	5	GO:0005083; small GTPase regulator activity; molecular_function	GO:0005089; Rho guanyl-nucleotide exchange factor activity; molecular_function	GO:0000398; nuclear mRNA splicing, via spliceosome; biological_process	GO:0005681; spliceosomal complex; cellular_component	GO:0035023; regulation of Rho protein signal transduction; biological_process
A2620	2	GO:0005743; mitochondrial inner membrane; cellular_component	GO:0006850; mitochondrial pyruvate transport; biological_process
A2625	3	GO:0005739; mitochondrion; cellular_component	GO:0055114; oxidation-reduction process; biological_process	GO:0016491; oxidoreductase activity; molecular_function
A2626	4	GO:0006412; translation; biological_process	GO:0005622; intracellular; cellular_component	GO:0005840; ribosome; cellular_component	GO:0003735; structural constituent of ribosome; molecular_function
A2627	5	GO:0003677; DNA binding; molecular_function	GO:0000775; chromosome, centromeric region; cellular_component	GO:0005634; nucleus; cellular_component	GO:0006355; regulation of transcription, DNA-dependent; biological_process	GO:0003682; chromatin binding; molecular_function
A2628	6	GO:0005515; protein binding; molecular_function	GO:0005643; nuclear pore; cellular_component	GO:0000276; mitochondrial proton-transporting ATP synthase complex, coupling factor F(o); cellular_component	GO:0015078; hydrogen ion transmembrane transporter activity; molecular_function	GO:0006606; protein import into nucleus; biological_process	GO:0015986; ATP synthesis coupled proton transport; biological_process
A2629	4	GO:0005515; protein binding; molecular_function	GO:0015031; protein transport; biological_process	GO:0016881; acid-amino acid ligase activity; molecular_function	GO:0006464; protein modification process; biological_process
A2630	2	GO:0005515; protein binding; molecular_function	GO:0008270; zinc ion binding; molecular_function
A2631	5	GO:0055114; oxidation-reduction process; biological_process	GO:0048037; cofactor binding; molecular_function	GO:0008152; NA	GO:0051287; NAD binding; molecular_function	GO:0016616; oxidoreductase activity, acting on the CH-OH group of donors, NAD or NADP as acceptor; molecular_function
A2633	4	GO:0050661; NADP binding; molecular_function	GO:0004499; flavin-containing monooxygenase activity; molecular_function	GO:0050660; flavin adenine dinucleotide binding; molecular_function	GO:0055114; oxidation-reduction process; biological_process
A2636	2	GO:0009058; biosynthetic process; biological_process	GO:0016787; hydrolase activity; molecular_function
A2637	3	GO:0006355; regulation of transcription, DNA-dependent; biological_process	GO:0016592; mediator complex; cellular_component	GO:0001104; RNA polymerase II transcription cofactor activity; molecular_function
A2638	6	GO:0005506; iron ion binding; molecular_function	GO:0003677; DNA binding; molecular_function	GO:0003899; DNA-directed RNA polymerase activity; molecular_function	GO:0003676; nucleic acid binding; molecular_function	GO:0006351; transcription, DNA-dependent; biological_process	GO:0008270; zinc ion binding; molecular_function
A2639	1	GO:0005515; protein binding; molecular_function
A2640	2	GO:0000902; cell morphogenesis; biological_process	GO:0016787; hydrolase activity; molecular_function
A2642	6	GO:0005975; carbohydrate metabolic process; biological_process	GO:0016773; phosphotransferase activity, alcohol group as acceptor; molecular_function	GO:0006412; translation; biological_process	GO:0003735; structural constituent of ribosome; molecular_function	GO:0005840; ribosome; cellular_component	GO:0005524; ATP binding; molecular_function
A2643	2	GO:0005506; iron ion binding; molecular_function	GO:0008080; N-acetyltransferase activity; molecular_function
A2644	14	GO:0015093; ferrous iron transmembrane transporter activity; molecular_function	GO:0015684; ferrous iron transport; biological_process	GO:0006260; DNA replication; biological_process	GO:0016887; ATPase activity; molecular_function	GO:0016021; integral to membrane; cellular_component	GO:0005525; GTP binding; molecular_function	GO:0016301; kinase activity; molecular_function	GO:0042626; ATPase activity, coupled to transmembrane movement of substances; molecular_function	GO:0005524; ATP binding; molecular_function	GO:0003678; DNA helicase activity; molecular_function	GO:0070526; threonylcarbamoyladenosine biosynthetic process; biological_process	GO:0016020; membrane; cellular_component	GO:0003924; GTPase activity; molecular_function	GO:0006810; transport; biological_process
A2645	1	GO:0009877; nodulation; biological_process
A2646	2	GO:0006457; protein folding; biological_process	GO:0003755; peptidyl-prolyl cis-trans isomerase activity; molecular_function
A2647	2	GO:0004190; aspartic-type endopeptidase activity; molecular_function	GO:0016021; integral to membrane; cellular_component
A2648	3	GO:0009059; macromolecule biosynthetic process; biological_process	GO:0008897; holo-[acyl-carrier-protein] synthase activity; molecular_function	GO:0000287; magnesium ion binding; molecular_function
A2649	1	GO:0016787; hydrolase activity; molecular_function
A2650	8	GO:0016616; oxidoreductase activity, acting on the CH-OH group of donors, NAD or NADP as acceptor; molecular_function	GO:0005975; carbohydrate metabolic process; biological_process	GO:0055114; oxidation-reduction process; biological_process	GO:0016491; oxidoreductase activity; molecular_function	GO:0006813; potassium ion transport; biological_process	GO:0030246; carbohydrate binding; molecular_function	GO:0048037; cofactor binding; molecular_function	GO:0008270; zinc ion binding; molecular_function
A2651	1	GO:0008080; N-acetyltransferase activity; molecular_function
A2652	5	GO:0035556; intracellular signal transduction; biological_process	GO:0005515; protein binding; molecular_function	GO:0004435; phosphatidylinositol phospholipase C activity; molecular_function	GO:0006629; lipid metabolic process; biological_process	GO:0007165; signal transduction; biological_process
A2653	2	GO:0005975; carbohydrate metabolic process; biological_process	GO:0004553; hydrolase activity, hydrolyzing O-glycosyl compounds; molecular_function
A2654	1	GO:0016787; hydrolase activity; molecular_function
A2655	4	GO:0008270; zinc ion binding; molecular_function	GO:0006351; transcription, DNA-dependent; biological_process	GO:0005634; nucleus; cellular_component	GO:0003677; DNA binding; molecular_function
A2658	9	GO:0006614; SRP-dependent cotranslational protein targeting to membrane; biological_process	GO:0005524; ATP binding; molecular_function	GO:0006184; GTP catabolic process; biological_process	GO:0006886; intracellular protein transport; biological_process	GO:0016887; ATPase activity; molecular_function	GO:0005525; GTP binding; molecular_function	GO:0005047; signal recognition particle binding; molecular_function	GO:0003924; GTPase activity; molecular_function	GO:0005785; signal recognition particle receptor complex; cellular_component
A2660	1	GO:0016021; integral to membrane; cellular_component
A2662	5	GO:0008152; NA	GO:0008270; zinc ion binding; molecular_function	GO:0055114; oxidation-reduction process; biological_process	GO:0016491; oxidoreductase activity; molecular_function	GO:0016747; transferase activity, transferring acyl groups other than amino-acyl groups; molecular_function
A2664	1	GO:0008171; O-methyltransferase activity; molecular_function
A2666	4	GO:0005634; nucleus; cellular_component	GO:0006355; regulation of transcription, DNA-dependent; biological_process	GO:0008270; zinc ion binding; molecular_function	GO:0000981; sequence-specific DNA binding RNA polymerase II transcription factor activity; molecular_function
A2667	2	GO:0005544; calcium-dependent phospholipid binding; molecular_function	GO:0005509; calcium ion binding; molecular_function
A2669	6	GO:0045901; positive regulation of translational elongation; biological_process	GO:0043022; ribosome binding; molecular_function	GO:0003723; RNA binding; molecular_function	GO:0045905; positive regulation of translational termination; biological_process	GO:0006452; translational frameshifting; biological_process	GO:0003746; translation elongation factor activity; molecular_function
A2670	3	GO:0008234; cysteine-type peptidase activity; molecular_function	GO:0004197; cysteine-type endopeptidase activity; molecular_function	GO:0006508; proteolysis; biological_process
[truncated: 3,898 more rows]
